# Supplementary material for: A global assessment of the drivers of threatened terrestrial species richness
Source: Nat Commun. 2020 Feb 20;11:993. doi: 10.1038/s41467-020-14771-6 (PMC7033199; doi:10.1038/s41467-020-14771-6)
Supplement: Supplementary file 4 — Source Data [file 41467_2020_14771_MOESM4_ESM.xlsx]

## Sheet: Information
A global assessment of the drivers of threatened terrestrial species richness
Christine Howard (christine.howard@durham.ac.uk) 1*, Curtis H. Flather (cflather@fs.fed.us) 2, & Philip A. Stephens (philip.stephens@durham.ac.uk) 1
1Conservation Ecology Group, Department of Biosciences, Durham University, South Road, Durham, DH1 3LE, UK
2US Forest Service Rocky Mountain Research Station, Fort Collins, CO 80526, USA
*Corresponding Author: christine.howard@durham.ac.uk
The source data underlying Figures 1–4, Tables 1-2, Supplementary Figures 1-13, and Supplementary Tables 1-2

## Sheet: Figure 1
Source data for plotting Figure 1. Columns indicate residual threatened species richness from a model based on only total species richness, for total vertebrates TSR (panel a), amphibians TSR (panel b), reptiles TSR (panel c), birds TSR (panel d) and mammals TSR (panel e).
x	y	Amphibian	Reptile	Bird	Mammal	Total Vertebrates
-1.00105e+07	2.34543e+06	0.350423	-1.26879	-3.499	0.558327	-1.82314
-1.00105e+07	2.38622e+06	1.28069	-1.26879	-2.20225	-0.125427	-0.103201
-1.00105e+07	2.42701e+06	1.2694	-0.401677	-3.39757	-2.90556	-1.62486
-1.00105e+07	2.46781e+06	2.20738	0.848347	-2.22863	-4.29771	0.277115
-1.00105e+07	2.5086e+06	1.6846	1.43051	-4.81531	-5.04462	-2.18226
-1.00105e+07	2.54939e+06	1.35042	0.848347	-4.64833	-5.0167	-1.20499
-1.00105e+07	2.59018e+06	2.28069	0.0325783	-5.21335	-4.56644	-2.26913
-1.00105e+07	2.63097e+06	1.28069	0.0335506	-5.50736	-4.08572	-3.62619
-1.00105e+07	2.67176e+06	0.255414	0.494799	-5.11971	-3.03779	-3.0614
-1.00105e+07	2.71255e+06	0.684604	0.691409	-5.094	-3.03779	-3.66751
-1.00105e+07	2.75334e+06	0.630686	0.69051	-5.35598	-1.44167	-5.06305
-1.00105e+07	2.79413e+06	0.678336	0.596479	-4.499	-1.41191	-3.74441
-1.00105e+07	2.83492e+06	-0.167196	0.537984	-4.02198	-0.558567	-4.43805
-1.00105e+07	2.87571e+06	-0.167196	0.596479	-3.2931	-1.28684	-4.48453
-1.00105e+07	2.9165e+06	-0.167196	-0.439965	-2.80721	-0.852454	-3.80106
-1.00105e+07	2.95729e+06	-0.167196	-0.415901	-2.77341	-1.9773	-4.60278
-1.00105e+07	2.99808e+06	-0.167196	-0.308591	-2.21668	-1.76912	-3.09906
-1.00105e+07	3.03887e+06	-0.257505	-0.960779	-2.24652	-1.74133	-3.35716
-1.00105e+07	3.07966e+06	-0.40341	0.0392212	-2.24652	-2.1146	-3.01082
-1.00105e+07	3.12045e+06	-0.167196	0.0726138	-2.00196	-1.9773	-2.04398
-1.00105e+07	3.16124e+06	-0.167196	0.0726138	-2.37241	-1.85245	-2.0261
-1.00105e+07	3.20203e+06	-0.167196	-1.56949	-2.35286	-1.74133	-3.24566
-1.00105e+07	3.24282e+06	-0.167196	-1.30859	-2.27327	-1.8349	-4.38655
-1.00105e+07	3.28361e+06	-0.167196	-1.30949	-2.31452	-1.8349	-4.3139
-1.00105e+07	3.3244e+06	-0.257505	-1.30859	-2.58241	-1.76912	-4.00722
-1.00105e+07	3.36519e+06	-0.257505	-1.30949	-2.5164	-1.8349	-4.36787
-1.00105e+07	3.40598e+06	-0.257505	-1.30859	-2.25411	-1.85245	-4.00722
-1.00105e+07	3.44677e+06	-0.167196	-1.56949	-2.44949	-2.28684	-4.19152
-1.00105e+07	3.48756e+06	-0.167196	-1.96078	-2.42876	-2.28684	-4.08938
-1.00105e+07	3.52835e+06	-0.257505	-3.29684	-1.31452	-2.62575	-2.72239
-1.00105e+07	3.56914e+06	-0.406097	-4.93964	-0.824166	-2.55857	-5.55127
-1.00105e+07	3.60993e+06	-0.406097	-3.29684	-2.23464	-1.14078	-5.63594
-1.00105e+07	3.65072e+06	-0.406097	-2.96742	-2.02447	-1.55857	-5.55127
-1.00105e+07	3.69151e+06	-0.406097	-3.04004	-2.23724	-2.20856	-5.55127
-1.00105e+07	3.7323e+06	-0.443166	-2.68356	-2.21668	-3.12148	-7.19013
-1.00105e+07	3.77309e+06	-0.406097	-2.70696	-2.02447	-2.14078	-5.46945
-1.00105e+07	3.81388e+06	-0.35502	-1.96645	-2.05427	-3.62575	-5.94738
-1.00105e+07	3.85467e+06	-0.35502	-1.96078	-2.26527	-2.9773	-5.04398
-1.00105e+07	3.89546e+06	-0.369314	-1.56949	-2.26527	-2.74133	-4.97891
-1.00105e+07	3.93625e+06	-0.369314	-0.308591	-1.11439	-2.65386	-3.08938
-1.00105e+07	3.97704e+06	-0.369314	-0.439965	-1.06286	-2.65664	-3.3139
-1.00105e+07	4.01783e+06	-0.40341	-0.43933	-1.46294	-2.83383	-3.27543
-1.00105e+07	4.05862e+06	-0.40341	-0.464785	-1.35286	-2.71863	-2.96149
-1.00105e+07	4.09941e+06	-0.40341	-0.0726805	-1.43262	-2.47314	-2.76366
-1.00105e+07	4.1402e+06	-0.257505	-0.84783	-1.31452	-2.40149	-3.51759
-1.00105e+07	4.18099e+06	-0.167196	-1.07268	-2.00564	-2.98114	-5.32571
-1.00105e+07	4.22178e+06	-0.321664	-1.46478	-2.27327	-2.47314	-4.75462
-1.00105e+07	4.26257e+06	-0.40341	-1.46202	-2.00196	-2.71863	-5.0721
-1.00105e+07	4.30336e+06	-0.40341	-0.647982	-1.52165	-2.83383	-4.04868
-1.00105e+07	4.34415e+06	-0.257505	-0.780467	-1.76354	-2.90034	-3.53422
-1.00105e+07	4.38494e+06	-0.257505	-0.649339	-2.12235	-2.65386	-3.74098
-1.00105e+07	4.42573e+06	-0.35502	-0.550064	-2.3285	-2.90034	-4.85406
-1.00105e+07	4.46652e+06	-0.35502	-0.649339	-2.68695	-2.92624	-5.29277
-1.00105e+07	4.50731e+06	-0.369314	-0.674355	-3.10396	-3.20662	-5.65047
-1.00105e+07	4.5481e+06	-0.257505	-0.612783	-2.76354	-2.20662	-3.6477
-1.00105e+07	4.58889e+06	-0.167196	-0.700635	-2.62418	-1.98114	-4.08938
-1.00105e+07	4.62968e+06	-0.167196	-0.393161	-2.74624	-1.47314	-4.03029
-1.00105e+07	4.67047e+06	-0.167196	-0.450716	-1.73332	-0.776589	-2.75462
-1.00105e+07	4.71126e+06	-0.131196	-0.525438	-1.94182	-0.830247	-3.02843
-1.00105e+07	4.75205e+06	-0.167196	-0.525438	-1.25822	-1.40149	-2.99826
-1.00105e+07	4.79284e+06	-0.167196	-0.450716	-1.52296	-1.98114	-3.36787
-1.00105e+07	4.83363e+06	-0.114346	-0.525438	-1.67418	-2.20662	-3.0721
-1.00105e+07	4.87443e+06	-0.114346	-0.525438	-1.62418	-1.83383	-2.74462
-1.00105e+07	4.91522e+06	-0.114346	-0.54538	-1.69738	-1.83383	-3.19152
-1.00105e+07	4.95601e+06	-0.114346	-0.393161	-1.6349	-1.90034	-3.08938
-1.00105e+07	4.9968e+06	-0.114346	-0.450716	-2.6349	-1.90034	-3.90255
-1.00105e+07	5.03759e+06	-0.114346	-0.525438	-1.80721	-1.90034	-3.25911
-1.00105e+07	5.07838e+06	-0.0761941	-0.393161	-2.2557	-1.71863	-2.90255
-1.00105e+07	5.11917e+06	-0.0761941	-0.306298	-2.84221	-1.47314	-3.74462
-1.00105e+07	5.15996e+06	-0.0761941	-0.254949	-2.76354	-1.24981	-4.65626
-1.00105e+07	5.20075e+06	-0.0761941	-0.119606	-1.56668	-0.830247	-2.76366
-1.00105e+07	5.24154e+06	-0.0761941	-0.119606	-1.56668	-0.559911	-3.3154
-1.00105e+07	5.28233e+06	-0.0761941	-0.254949	-1.56668	-1.24981	-2.96149
-1.00105e+07	5.32312e+06	-0.0761941	-0.254949	-1.67418	-0.776589	-2.76366
-1.00105e+07	5.36391e+06	-0.0761941	-0.119606	-1.25822	-0.653004	-2.83011
-1.00105e+07	5.4047e+06	-0.0761941	-0.190124	-1.67418	-1.55991	-4.3154
-1.00105e+07	5.44549e+06	-0.131196	-0.254949	-1.76354	-1.51013	-4.02843
-1.00105e+07	5.48628e+06	-0.114346	-0.119606	-1.67418	-1.61372	-3.55178
-1.00105e+07	5.52707e+06	-0.0761941	-0.038325	-1.69738	-1.46955	-3.55178
-1.00105e+07	5.56786e+06	-0.0761941	-0.038325	-1.76354	-1.45516	-4.50574
-1.00105e+07	5.60865e+06	-0.0761941	-0.0113004	-1.84221	-1.4553	-3.52435
-1.00105e+07	5.64944e+06	-0.0928769	-0.0113004	-2.25875	-1.51013	-4.03029
-1.00105e+07	5.69023e+06	-0.0928769	-0.0113004	-2.32005	-1.51013	-4.21786
-1.00105e+07	5.73102e+06	-0.0928769	-0.00313219	-2.47587	-1.51426	-4.3139
-1.00105e+07	5.77181e+06	-0.0928769	-0.0113004	-2.67941	-0.559911	-3.38655
-1.00105e+07	5.8126e+06	-0.0538416	-0.0113004	-1.83142	-0.510132	-1.90255
-1.00105e+07	5.85339e+06	-0.0538416	-0.00313219	-1.78635	-0.51426	-2.51625
-1.00105e+07	5.89418e+06	-0.0508573	-0.00313219	-1.83142	-0.455303	-1.74462
-1.00105e+07	5.93497e+06	-0.0508573	-0.00313219	-1.28486	-0.613721	-2.27543
-1.00105e+07	5.97576e+06	-0.0214499	-0.00313219	-0.842214	-0.571088	-2.02753
-1.00105e+07	6.01655e+06	-0.0214499	6.68831e-15	-1.69738	-0.650602	-2.54373
-1.00105e+07	6.05734e+06	-0.0214499	6.68831e-15	-1.67418	-0.613077	-2.59435
-1.00105e+07	6.09813e+06	-0.0214499	6.68831e-15	-1.48704	-0.667361	-2.60828
-1.00105e+07	6.13892e+06	-0.0053967	6.68831e-15	-1.23724	-0.667361	-2.27576
-1.00105e+07	6.17971e+06	-0.0053967	6.68831e-15	-1.23724	-0.667361	-2.27576
-1.00105e+07	6.2205e+06	-0.0053967	6.68831e-15	-1.00196	-0.680493	-1.62775
-1.00105e+07	6.26129e+06	-0.00474194	6.68831e-15	-1.00196	-0.568648	-2.52973
-1.00105e+07	6.30208e+06	-0.00474194	6.68831e-15	-1.05427	-0.568648	-2.20876
-1.00105e+07	6.34287e+06	-0.00474194	6.68831e-15	-1.25411	-0.403593	-2.29191
-1.00105e+07	6.38366e+06	-0.00474194	6.68831e-15	-1.11429	-0.357161	-2.2589
-1.00105e+07	6.42445e+06	-0.00474194	6.68831e-15	-1.25781	-0.403593	-1.82625
-1.00105e+07	6.46524e+06	-0.00474194	6.68831e-15	-0.973764	-0.188679	-1.66916
-1.00105e+07	6.50603e+06	-0.00474194	6.68831e-15	-1.7489	-0.188679	-2.14088
-1.00105e+07	6.54682e+06	-1.42872e-14	6.68831e-15	-1.14403	-0.0509889	-1.44142
-1.00105e+07	6.58761e+06	-1.42872e-14	6.68831e-15	-1.14403	-0.0313849	-1.71185
-1.00105e+07	6.6284e+06	-1.42872e-14	6.68831e-15	-1.26167	-0.196028	-1.96033
-1.00105e+07	6.66919e+06	-1.42872e-14	6.68831e-15	-1.14403	-0.196028	-2.14357
-1.00105e+07	6.70998e+06	-1.42872e-14	6.68831e-15	-1.21755	0.631322	-1.62235
-1.00105e+07	6.75077e+06	-1.42872e-14	6.68831e-15	-0.870883	0.631322	-1.09248
-1.00105e+07	6.79156e+06	-1.42872e-14	6.68831e-15	-1.14403	0.631322	-1.24314
-1.00105e+07	6.87314e+06	-1.42872e-14	6.68831e-15	-0.870883	0.124885	-0.821186
-1.00105e+07	6.91393e+06	-1.42872e-14	6.68831e-15	-0.949956	0.124885	-0.658566
-1.00587e+07	2.38622e+06	1.4065	-0.927386	-4.55322	0.558327	-0.466183
-1.00587e+07	2.42701e+06	2.4195	-2.04004	-1.20225	-0.80776	-0.493634
-1.00587e+07	2.46781e+06	3.41529	-2.29684	-1.81276	-3.86209	0.492633
-1.00587e+07	2.5086e+06	1.2694	-0.439965	-2.22863	-3.9889	-2.95743
-1.00587e+07	2.54939e+06	1.35042	0.494799	-3.29845	-2.86243	-1.88157
-1.00587e+07	2.59018e+06	1.25541	0.494799	-3.20095	-2.9889	-2.72617
-1.00587e+07	2.63097e+06	1.2694	1.03922	-2.66947	-2.86243	-1.16076
-1.00587e+07	2.67176e+06	1.2694	1.07261	-3.61389	-1.86243	0.515612
-1.00587e+07	2.71255e+06	0.350423	-0.151653	-3.20455	-2.35518	-2.83828
-1.00587e+07	2.75334e+06	0.684604	0.0726138	-5.94398	-1.36022	-3.27073
-1.00587e+07	2.79413e+06	0.64498	0.691409	-5.094	-2.03779	-2.60781
-1.00587e+07	2.83492e+06	-0.257505	0.683102	-5.15695	-0.855331	-6.69831
-1.00587e+07	2.87571e+06	-0.257505	0.683102	-4.499	-2.41191	-6.53896
-1.00587e+07	2.9165e+06	-0.257505	0.69051	-4.3599	-1.9102	-4.43571
-1.00587e+07	2.95729e+06	-0.257505	-0.505201	-3.2931	-1.14078	-5.87951
-1.00587e+07	2.99808e+06	-0.257505	-0.308591	-3.10396	-1.74133	-6.40871
-1.00587e+07	3.03887e+06	-0.257505	-0.960779	-2.56668	-1.76912	-5.02292
-1.00587e+07	3.07966e+06	0.630686	-0.313587	-2.19407	-1.8349	-3.01082
-1.00587e+07	3.12045e+06	0.678336	-0.30949	-2.07457	-1.74133	-1.97891
-1.00587e+07	3.16124e+06	-0.321664	-1.31359	-1.82417	-1.74133	-3.97891
-1.00587e+07	3.20203e+06	-0.167196	-1.4159	-2.29471	-1.74133	-3.84276
-1.00587e+07	3.24282e+06	-0.167196	-1.30949	-2.06286	-1.74133	-3.24566
-1.00587e+07	3.28361e+06	-0.167196	-1.31359	-2.46294	-1.74133	-4.04868
-1.00587e+07	3.3244e+06	-0.257505	-1.30949	-2.43262	-1.85245	-4.38655
-1.00587e+07	3.36519e+06	-0.257505	-1.56949	-2.47588	-1.74133	-4.02632
-1.00587e+07	3.40598e+06	-0.257505	-1.96078	-2.42876	-1.85245	-4.2122
-1.00587e+07	3.44677e+06	-0.167196	-1.30859	-2.5164	-1.74133	-4.0721
-1.00587e+07	3.48756e+06	-0.167196	-1.56949	-2.44949	-2.28684	-4.19152
-1.00587e+07	3.52835e+06	-0.321664	-2.734	-2.31452	-2.66853	-4.0261
-1.00587e+07	3.56914e+06	-0.369314	-3.40168	-2.35286	-2.48541	-5.29277
-1.00587e+07	3.60993e+06	-0.369314	-3.40168	-2.26527	-3.12148	-5.80106
-1.00587e+07	3.65072e+06	-0.369314	-3.29684	-2.07457	-2.48541	-5.80106
-1.00587e+07	3.69151e+06	-0.35502	-2.96742	-2.25111	-2.12148	-5.63594
-1.00587e+07	3.7323e+06	-0.35502	-3.29684	-2.52165	-3.16399	-8.52377
-1.00587e+07	3.77309e+06	-0.406097	-2.70696	-2.48704	-2.69589	-6.55127
-1.00587e+07	3.81388e+06	-0.35502	-2.26879	-2.25111	-2.48541	-6.12539
-1.00587e+07	3.85467e+06	-0.35502	-1.92739	-2.02447	-2.14078	-6.02292
-1.00587e+07	3.89546e+06	-0.35502	-2.26879	-2.19407	-2.69589	-6.95601
-1.00587e+07	3.93625e+06	-0.369314	-1.26879	-2.73332	-3.28684	-6.48227
-1.00587e+07	3.97704e+06	-0.369314	-0.313587	-2.02447	-2.41944	-4.23316
-1.00587e+07	4.01783e+06	-0.40341	-0.403521	-1.25111	-2.69766	-2.99899
-1.00587e+07	4.05862e+06	-0.40341	-1.43933	-1.02447	-2.90034	-3.24566
-1.00587e+07	4.09941e+06	-0.40341	-1.46478	-1.23724	-2.92624	-3.90255
-1.00587e+07	4.1402e+06	-0.257505	-1.28679	-1.25111	-2.90034	-4.51625
-1.00587e+07	4.18099e+06	-0.257505	-1.40352	-1.73332	-2.90034	-3.53422
-1.00587e+07	4.22178e+06	-0.321664	-1.40352	-1.67418	-3.20662	-3.72239
-1.00587e+07	4.26257e+06	-0.40341	-1.43933	-1.77341	-2.8349	-5.29277
-1.00587e+07	4.30336e+06	-0.321664	-0.84783	-2.12805	-2.76912	-5.60278
-1.00587e+07	4.34415e+06	-0.167196	-0.550064	-2.45303	-2.74133	-5.40142
-1.00587e+07	4.38494e+06	-0.167196	-0.662445	-2.57359	-2.85245	-5.94862
-1.00587e+07	4.42573e+06	-0.35502	-0.634862	-2.57359	-2.85245	-5.46945
-1.00587e+07	4.46652e+06	-0.35502	-0.612783	-2.57359	-2.41944	-5.80106
-1.00587e+07	4.50731e+06	-0.369314	-0.550064	-2.67153	-2.74133	-7.40871
-1.00587e+07	4.5481e+06	-0.40341	-0.550064	-3.2931	-3.1146	-8.1519
-1.00587e+07	4.58889e+06	-0.257505	-0.54538	-3.23068	-2.85245	-5.44008
-1.00587e+07	4.62968e+06	-0.257505	-0.525438	-3.12805	-1.76912	-4.04398
-1.00587e+07	4.67047e+06	-0.131196	-0.525438	-3.10396	-1.69766	-3.70345
-1.00587e+07	4.71126e+06	-0.131196	-0.54538	-2.12805	-1.92624	-2.70345
-1.00587e+07	4.75205e+06	-0.131196	-0.525438	-2.23068	-1.41944	-3.15009
-1.00587e+07	4.79284e+06	-0.131196	-0.393161	-3.2557	-1.41944	-3.71168
-1.00587e+07	4.83363e+06	-0.114346	-0.306298	-3.45303	-1.65664	-3.71168
-1.00587e+07	4.87443e+06	-0.114346	-0.54538	-3.2557	-1.92624	-3.84276
-1.00587e+07	4.91522e+06	-0.114346	-0.54538	-3.12805	-1.65664	-3.71168
-1.00587e+07	4.95601e+06	-0.114346	-0.525438	-2.10396	-1.92624	-2.80808
-1.00587e+07	4.9968e+06	-0.114346	-0.450716	-2.84221	-1.92624	-4.04868
-1.00587e+07	5.03759e+06	-0.114346	-0.450716	-1.80721	-1.71863	-3.02632
-1.00587e+07	5.07838e+06	-0.114346	-0.393161	-2.2557	-1.71863	-3.38655
-1.00587e+07	5.11917e+06	-0.114346	-0.306298	-2.2557	-1.47314	-3.08938
-1.00587e+07	5.15996e+06	-0.0761941	-0.306298	-3.10396	-1.40149	-4.3139
-1.00587e+07	5.20075e+06	-0.0761941	-0.190124	-1.80721	-1.17293	-3.21786
-1.00587e+07	5.24154e+06	-0.0761941	-0.254949	-1.77341	-0.678483	-3.06899
-1.00587e+07	5.28233e+06	-0.0761941	-0.190124	-1.77341	-1.24981	-3.0781
-1.00587e+07	5.32312e+06	-0.0761941	-0.119606	-1.56668	-1.83025	-3.76366
-1.00587e+07	5.36391e+06	-0.0761941	-0.190124	-1.56668	-1.653	-3.52435
-1.00587e+07	5.4047e+06	-0.0761941	-0.119606	-1.62418	-1.653	-3.76366
-1.00587e+07	5.44549e+06	-0.131196	-0.190124	-1.62418	-1.51013	-3.75462
-1.00587e+07	5.48628e+06	-0.114346	-0.119606	-1.69738	-1.4553	-3.83011
-1.00587e+07	5.52707e+06	-0.0761941	-0.0687515	-1.67418	-1.61372	-3.46085
-1.00587e+07	5.56786e+06	-0.0761941	-0.0687515	-1.69738	-1.46955	-3.62222
-1.00587e+07	5.60865e+06	-0.0761941	-0.0113004	-1.6349	-1.4553	-3.83011
-1.00587e+07	5.64944e+06	-0.0761941	-0.0113004	-2.2557	-1.4553	-3.75462
-1.00587e+07	5.69023e+06	-0.0928769	-0.0113004	-2.25875	-1.51426	-4.13944
-1.00587e+07	5.73102e+06	-0.0928769	-0.00313219	-2.28486	-1.45516	-4.00722
-1.00587e+07	5.77181e+06	-0.0928769	-0.00313219	-2.47587	-0.51426	-3.3139
-1.00587e+07	5.8126e+06	-0.0538416	-0.0113004	-1.73329	-0.51426	-2.38655
-1.00587e+07	5.85339e+06	-0.0538416	-0.0113004	-1.80965	-0.455155	-2.04868
-1.00587e+07	5.89418e+06	-0.0508573	-0.00313219	-1.83142	-0.51426	-2.2122
-1.00587e+07	5.93497e+06	-0.0508573	-0.00313219	-1.57163	-0.469548	-1.99826
-1.00587e+07	5.97576e+06	-0.0214499	-0.00313219	-1.2557	-0.539484	-1.55178
-1.00587e+07	6.01655e+06	-0.0214499	6.68831e-15	-1.77341	-0.571088	-2.38188
-1.00587e+07	6.05734e+06	-0.0214499	6.68831e-15	-1.56668	-0.650602	-2.4809
-1.00587e+07	6.09813e+06	-0.0214499	6.68831e-15	-1.57603	-0.667361	-2.49229
-1.00587e+07	6.13892e+06	-0.0053967	6.68831e-15	-1.02447	-0.667361	-2.40623
-1.00587e+07	6.17971e+06	-0.0053967	6.68831e-15	-1.02447	-0.667361	-2.40623
-1.00587e+07	6.2205e+06	-0.0053967	6.68831e-15	-1.02737	-0.680493	-2.14652
-1.00587e+07	6.26129e+06	-0.0053967	6.68831e-15	-1.07457	-0.568648	-1.62775
-1.00587e+07	6.30208e+06	-0.00474194	6.68831e-15	-1.05427	-0.357161	-2.19159
-1.00587e+07	6.34287e+06	-0.00474194	6.68831e-15	-1.58241	-0.403593	-2.70495
-1.00587e+07	6.38366e+06	-0.00474194	6.68831e-15	-1.3011	-0.403593	-1.90654
-1.00587e+07	6.42445e+06	-0.00474194	6.68831e-15	-1.06578	-0.374748	-1.82162
-1.00587e+07	6.46524e+06	-0.00474194	6.68831e-15	-1.01611	-0.296629	-1.61229
-1.00587e+07	6.50603e+06	-0.00474194	6.68831e-15	-0.842074	-0.188679	-1.60125
-1.00587e+07	6.54682e+06	-1.42872e-14	6.68831e-15	-1.29127	-0.0509889	-2.00006
-1.00587e+07	6.58761e+06	-1.42872e-14	6.68831e-15	-0.870883	-0.0313849	-1.91687
-1.00587e+07	6.6284e+06	-1.42872e-14	6.68831e-15	-1.26167	-0.196028	-1.96033
-1.00587e+07	6.66919e+06	-1.42872e-14	6.68831e-15	-1.29417	-0.368678	-2.14357
-1.00587e+07	6.70998e+06	-1.42872e-14	6.68831e-15	-0.870883	0.631322	-1.09248
-1.00587e+07	6.75077e+06	-1.42872e-14	6.68831e-15	-1.21755	0.631322	-1.62235
-1.00587e+07	6.79156e+06	-1.42872e-14	6.68831e-15	-1.14403	0.631322	-1.24314
-1.00587e+07	6.87314e+06	-1.42872e-14	6.68831e-15	-0.870883	0.124885	-0.821186
-1.00587e+07	6.91393e+06	-1.42872e-14	6.68831e-15	-1.34947	0.124885	-0.749361
-1.01069e+07	2.42701e+06	1.4065	-0.308591	-3.76233	-0.441673	-1.49655
-1.01069e+07	2.46781e+06	2.2694	-1.70696	-2.81531	-1.48487	0.817743
-1.01069e+07	2.5086e+06	1.28069	-0.966449	-0.745342	-2.9889	-3.42281
-1.01069e+07	2.54939e+06	1.28069	-0.439965	-3.38576	-1.86243	-1.41227
-1.01069e+07	2.59018e+06	1.28069	-0.313587	-2.63818	-1.80776	-0.722885
-1.01069e+07	2.63097e+06	1.28069	0.0726138	-2.66067	-1.9889	0.277115
-1.01069e+07	2.67176e+06	1.20738	-0.734	-1.91625	-1.08572	0.32074
-1.01069e+07	2.71255e+06	0.255414	-0.967422	-1.16736	-1.48487	0.17966
-1.01069e+07	2.75334e+06	-0.315396	-2.78843	-2.64759	-2.35518	-6.32985
-1.01069e+07	2.79413e+06	-0.35502	-1.96742	-2.70862	-3.48487	-4.89131
-1.01069e+07	2.83492e+06	-0.167196	-0.313587	-4.21335	-3.44167	-5.41876
-1.01069e+07	2.87571e+06	-0.167196	-0.30949	-4.76233	-4.44167	-6.36495
-1.01069e+07	2.9165e+06	-0.167196	-0.403521	-5.42998	-4.71494	-7.43498
-1.01069e+07	2.95729e+06	-0.167196	0.494799	-4.29642	-3.9102	-7.83445
-1.01069e+07	2.99808e+06	-0.321664	0.596479	-5.13576	-3.48541	-6.43571
-1.01069e+07	3.03887e+06	0.678336	-0.415901	-3.61121	-3.1146	-7.11015
-1.01069e+07	3.07966e+06	0.59659	-0.505201	-3.12235	-2.74133	-5.95601
-1.01069e+07	3.12045e+06	0.742495	-0.316898	-2.62418	-2.9773	-4.60278
-1.01069e+07	3.16124e+06	0.678336	-0.316898	-2.02447	-3.28684	-3.04398
-1.01069e+07	3.20203e+06	0.678336	-1.5052	-1.82417	-2.9773	-3.53422
-1.01069e+07	3.24282e+06	0.678336	-1.4159	-2.00196	-3.28684	-3.53422
-1.01069e+07	3.28361e+06	-0.257505	-1.31359	-2.23419	-2.74133	-4.80808
-1.01069e+07	3.3244e+06	-0.167196	-1.31359	-2.35286	-3.28684	-5.25911
-1.01069e+07	3.36519e+06	-0.167196	-2.15165	-2.43262	-3.1146	-4.6477
-1.01069e+07	3.40598e+06	-0.167196	-1.92739	-2.00564	-2.85245	-5.25911
-1.01069e+07	3.44677e+06	-0.131196	-1.92739	-2.49095	-2.74133	-5.38655
-1.01069e+07	3.48756e+06	-0.167196	-1.96645	-2.25411	-2.85245	-5.3139
-1.01069e+07	3.52835e+06	-0.321664	-1.92739	-2.42876	-1.85245	-3.90255
-1.01069e+07	3.56914e+06	-0.40341	-1.92739	-2.00564	-2.28684	-3.70345
-1.01069e+07	3.60993e+06	-0.369314	-2.96742	-2.06286	-1.9773	-4.44008
-1.01069e+07	3.65072e+06	-0.369314	-2.96742	-2.06286	-2.62575	-4.85406
-1.01069e+07	3.69151e+06	-0.369314	-3.29684	-1.82417	-3.12148	-5.46945
-1.01069e+07	3.7323e+06	-0.406097	-3.29684	-2.21668	-4.12148	-8.33074
-1.01069e+07	3.77309e+06	-0.369314	-2.70696	-2.66916	-2.69589	-7.2506
-1.01069e+07	3.81388e+06	-0.369314	-1.92739	-2.19407	-2.48541	-6.18686
-1.01069e+07	3.85467e+06	-0.369314	-2.26879	-2.52296	-2.14078	-7.19013
-1.01069e+07	3.89546e+06	-0.315396	-2.26879	-2.74624	-2.48541	-8.50894
-1.01069e+07	3.93625e+06	-0.35502	-1.96078	-2.19407	-2.14078	-5.46945
-1.01069e+07	3.97704e+06	-0.40341	-1.3169	-2.94182	-3.66853	-6.31609
-1.01069e+07	4.01783e+06	-0.369314	-1.43933	-2.73332	-2.74133	-5.94738
-1.01069e+07	4.05862e+06	-0.369314	-1.46202	-1.74624	-2.76912	-4.44008
-1.01069e+07	4.09941e+06	-0.369314	-1.46478	-1.67418	-2.69766	-4.09906
-1.01069e+07	4.1402e+06	-0.321664	-1.28679	-1.62418	-2.92624	-4.09906
-1.01069e+07	4.18099e+06	-0.131196	-1.46202	-2.2557	-2.90034	-4.84446
-1.01069e+07	4.22178e+06	-0.321664	-1.43933	-2.12235	-2.94576	-6.02292
-1.01069e+07	4.26257e+06	-0.40341	-0.84783	-2.45303	-2.85245	-6.18686
-1.01069e+07	4.30336e+06	-0.257505	-0.649339	-2.61121	-3.1146	-6.55127
-1.01069e+07	4.34415e+06	-0.257505	-0.629686	-2.7021	-3.69589	-8.50894
-1.01069e+07	4.38494e+06	-0.167196	-0.54749	-2.28486	-3.9102	-7.40871
-1.01069e+07	4.42573e+06	-0.35502	-0.450716	-2.7021	-3.55857	-7.48453
-1.01069e+07	4.46652e+06	-0.35502	-0.700635	-2.83142	-3.9102	-8.08879
-1.01069e+07	4.50731e+06	-0.321664	-0.629686	-2.73329	-3.48541	-7.71344
-1.01069e+07	4.5481e+06	-0.321664	-0.700635	-2.80965	-3.69589	-8.52377
-1.01069e+07	4.58889e+06	-0.257505	-0.54538	-3.47587	-3.62575	-8.2506
-1.01069e+07	4.62968e+06	-0.257505	-0.54538	-3.61121	-3.62575	-7.48227
-1.01069e+07	4.67047e+06	-0.131196	-0.54749	-3.47587	-3.28684	-6.46945
-1.01069e+07	4.71126e+06	-0.131196	-0.700635	-2.47587	-2.85245	-5.77762
-1.01069e+07	4.75205e+06	-0.257505	-0.54538	-2.57163	-2.9773	-6.02292
-1.01069e+07	4.79284e+06	-0.257505	-0.450716	-3.61121	-2.9773	-6.60278
-1.01069e+07	4.83363e+06	-0.0761941	-0.393161	-3.28486	-1.8349	-5.18115
-1.01069e+07	4.87443e+06	-0.114346	-0.54538	-3.68695	-1.41944	-4.09906
-1.01069e+07	4.91522e+06	-0.114346	-0.525438	-3.57359	-1.65386	-3.74098
-1.01069e+07	4.95601e+06	-0.131196	-0.393161	-3.68695	-1.65664	-3.97891
-1.01069e+07	4.9968e+06	-0.131196	-0.254949	-2.80721	-1.98114	-4.2122
-1.01069e+07	5.03759e+06	-0.131196	-0.190124	-2.76354	-1.71863	-4.36787
-1.01069e+07	5.07838e+06	-0.114346	-0.306298	-1.76354	-1.24981	-3.27543
-1.01069e+07	5.11917e+06	-0.114346	-0.393161	-1.4634	-1.24981	-3.36787
-1.01069e+07	5.15996e+06	-0.0761941	-0.254949	-1.80721	-1.17293	-3.36787
-1.01069e+07	5.20075e+06	-0.0761941	-0.190124	-1.4634	-1.40149	-2.99826
-1.01069e+07	5.24154e+06	-0.0761941	-0.254949	-1.4634	-1.24981	-2.99826
-1.01069e+07	5.28233e+06	-0.0761941	-0.254949	-1.4634	-1.77659	-4.13944
-1.01069e+07	5.32312e+06	-0.0761941	-0.119606	-1.77341	-1.77659	-3.75462
-1.01069e+07	5.36391e+06	-0.0761941	-0.119606	-1.67418	-1.77659	-3.52435
-1.01069e+07	5.4047e+06	-0.0761941	-0.119606	-1.62418	-1.51013	-3.52435
-1.01069e+07	5.44549e+06	-0.0761941	-0.190124	-1.62418	-1.45516	-4.32571
-1.01069e+07	5.48628e+06	-0.114346	-0.119606	-1.56668	-1.45516	-3.83011
-1.01069e+07	5.52707e+06	-0.0761941	-0.0687515	-1.67418	-1.4553	-3.55178
-1.01069e+07	5.56786e+06	-0.114346	-0.0687515	-1.67418	-1.61372	-3.87898
-1.01069e+07	5.60865e+06	-0.0761941	-0.0177397	-1.62418	-1.4553	-3.94485
-1.01069e+07	5.64944e+06	-0.0761941	-0.00313219	-1.80721	-1.45516	-4.32571
-1.01069e+07	5.69023e+06	-0.0928769	-0.00313219	-2.12805	-1.46955	-3.57458
-1.01069e+07	5.73102e+06	-0.0928769	-0.00313219	-2.18764	-1.45516	-4.21786
-1.01069e+07	5.77181e+06	-0.0928769	-0.00313219	-2.67153	-0.51426	-2.74462
-1.01069e+07	5.8126e+06	-0.0538416	-0.0113004	-1.67941	-0.510132	-2.08938
-1.01069e+07	5.85339e+06	-0.0538416	-0.0113004	-1.7795	-0.510132	-2.38655
-1.01069e+07	5.89418e+06	-0.0538416	-0.00313219	-1.7795	-0.559911	-2.38655
-1.01069e+07	5.93497e+06	-0.0508573	-0.00313219	-1.57359	-0.455155	-2.65626
-1.01069e+07	5.97576e+06	-0.0214499	-0.00313219	-2.23068	-0.539484	-2.94485
-1.01069e+07	6.01655e+06	-0.0214499	-0.00313219	-1.69738	-0.571088	-2.38188
-1.01069e+07	6.05734e+06	-0.0214499	6.68831e-15	-1.56668	-0.650602	-2.4809
-1.01069e+07	6.09813e+06	-0.0214499	6.68831e-15	-1.25822	-0.667361	-2.46808
-1.01069e+07	6.13892e+06	-0.0214499	6.68831e-15	-1.23464	-0.667361	-2.11946
-1.01069e+07	6.17971e+06	-0.0053967	6.68831e-15	-1.02447	-0.613077	-2.24445
-1.01069e+07	6.2205e+06	-0.0053967	6.68831e-15	-1.23724	-0.667361	-2.27576
-1.01069e+07	6.26129e+06	-0.0053967	6.68831e-15	-0.824166	-0.568648	-1.93328
-1.01069e+07	6.30208e+06	-0.00474194	6.68831e-15	-1.29471	-0.568648	-2.20514
-1.01069e+07	6.34287e+06	-0.00474194	6.68831e-15	-1.31452	-0.357161	-2.22272
-1.01069e+07	6.38366e+06	-0.00474194	6.68831e-15	-1.37151	-0.403593	-1.87511
-1.01069e+07	6.42445e+06	-0.00474194	6.68831e-15	-0.844954	-0.403593	-1.71037
-1.01069e+07	6.46524e+06	-0.00474194	6.68831e-15	-1.01611	-0.374748	-1.50985
-1.01069e+07	6.50603e+06	-0.00474194	6.68831e-15	-0.817133	-0.284391	-1.40415
-1.01069e+07	6.54682e+06	-1.42872e-14	6.68831e-15	-1.29127	-0.165285	-1.81308
-1.01069e+07	6.58761e+06	-1.42872e-14	6.68831e-15	-1.14403	-0.0313849	-1.71185
-1.01069e+07	6.6284e+06	-1.42872e-14	6.68831e-15	-1.26167	-0.0499329	-1.91687
-1.01069e+07	6.66919e+06	-1.42872e-14	6.68831e-15	-1.29417	-0.368678	-2.14357
-1.01069e+07	6.70998e+06	-1.42872e-14	6.68831e-15	-0.870883	0.631322	-1.09248
-1.01069e+07	6.75077e+06	-1.42872e-14	6.68831e-15	-1.21755	0.631322	-1.62235
-1.01069e+07	6.79156e+06	-1.42872e-14	6.68831e-15	-0.870883	0.631322	-1.09248
-1.01069e+07	6.87314e+06	-1.42872e-14	6.68831e-15	-0.870883	0.124885	-0.821186
-1.01069e+07	6.91393e+06	-1.42872e-14	6.68831e-15	-0.949956	0.124885	-0.658566
-1.01069e+07	6.95472e+06	-1.42872e-14	6.68831e-15	-0.880321	0.124885	-0.54228
-1.01069e+07	7.0363e+06	-1.42872e-14	6.68831e-15	-0.96196	0.653722	-0.0176753
-1.01069e+07	7.15867e+06	-1.42872e-14	6.68831e-15	-0.785076	0.653722	0.212641
-1.01552e+07	2.46781e+06	0.684604	-0.415901	-1.3599	-0.714942	-1.74441
-1.01552e+07	2.5086e+06	1.4065	-0.316898	-3.17065	-1.96818	-0.503004
-1.01552e+07	2.54939e+06	1.2694	-0.308591	-3.78428	-1.89249	-1.58971
-1.01552e+07	2.59018e+06	2.41529	-0.313587	-3.88689	-1.99758	-0.154172
-1.01552e+07	2.71255e+06	-0.719305	-1.15165	-5.88689	-0.714942	-3.84735
-1.01552e+07	2.75334e+06	-0.79262	-0.927386	-4.44916	-1.74064	-4.50344
-1.01552e+07	2.79413e+06	-0.7306	-1.96742	-2.33858	-0.855331	-3.95743
-1.01552e+07	2.83492e+06	-0.7306	-2.29684	-2.33858	-2.48487	-4.1032
-1.01552e+07	2.87571e+06	0.593903	-0.683562	-3.68385	-3.99758	-5.72617
-1.01552e+07	2.9165e+06	-0.131196	0.69051	-4.64833	-3.85533	-6.24349
-1.01552e+07	2.95729e+06	-0.131196	1.4948	-5.11971	-4.67379	-7.07451
-1.01552e+07	2.99808e+06	-0.167196	0.713205	-5.40438	-3.48541	-8.48045
-1.01552e+07	3.03887e+06	0.678336	0.927319	-4.95106	-3.1146	-6.25246
-1.01552e+07	3.07966e+06	0.742495	-0.462016	-5.02105	-3.1146	-8.55316
-1.01552e+07	3.12045e+06	0.678336	-0.43933	-3.83142	-2.9773	-6.17349
-1.01552e+07	3.16124e+06	0.832804	-0.462016	-3.45303	-2.74133	-6.2506
-1.01552e+07	3.20203e+06	0.832804	-0.316898	-2.63116	-2.74133	-4.80106
-1.01552e+07	3.24282e+06	0.742495	-0.505201	-2.21668	-3.1146	-3.44008
-1.01552e+07	3.28361e+06	0.742495	-1.31359	-2.07457	-3.1146	-4.15009
-1.01552e+07	3.3244e+06	0.742495	-1.30949	-2.05427	-3.66853	-3.97891
-1.01552e+07	3.36519e+06	0.678336	-1.30859	-2.23419	-3.62575	-3.97891
-1.01552e+07	3.40598e+06	-0.257505	-2.26879	-2.06286	-3.66853	-4.72239
-1.01552e+07	3.44677e+06	-0.167196	-2.26879	-2.11439	-3.1146	-4.70345
-1.01552e+07	3.48756e+06	-0.40341	-2.26879	-2.00564	-2.9773	-4.70345
-1.01552e+07	3.52835e+06	-0.40341	-1.96645	-2.39963	-2.9773	-4.80808
-1.01552e+07	3.56914e+06	-0.40341	-1.92739	-2.31452	-2.9773	-4.84276
-1.01552e+07	3.60993e+06	-0.40341	-1.96645	-2.31452	-2.28684	-3.84276
-1.01552e+07	3.65072e+06	-0.321664	-1.92739	-2.39963	-1.9773	-3.80808
-1.01552e+07	3.69151e+06	-0.321664	-2.734	-2.11439	-2.85245	-4.99899
-1.01552e+07	3.7323e+06	-0.40341	-3.04004	-1.82417	-3.28684	-6.29277
-1.01552e+07	3.77309e+06	-0.40341	-2.68356	-2.21668	-3.62575	-6.46945
-1.01552e+07	3.81388e+06	-0.40341	-1.92739	-2.52165	-3.66853	-6.46945
-1.01552e+07	3.85467e+06	-0.40341	-1.92739	-2.67418	-2.14078	-7.40871
-1.01552e+07	3.89546e+06	-0.406097	-1.96078	-2.94182	-2.14078	-6.95601
-1.01552e+07	3.93625e+06	-0.35502	-1.3169	-2.94182	-3.62575	-6.60278
-1.01552e+07	3.97704e+06	-0.35502	-1.28679	-1.63116	-3.69589	-6.95601
-1.01552e+07	4.01783e+06	-0.35502	-1.07268	-1.82753	-3.62575	-6.48227
-1.01552e+07	4.05862e+06	-0.257505	-1.46478	-1.80721	-2.85245	-5.40142
-1.01552e+07	4.09941e+06	-0.257505	-0.735291	-2.10396	-2.65386	-5.18115
-1.01552e+07	4.1402e+06	-0.321664	-0.84783	-2.3285	-2.69766	-5.40142
-1.01552e+07	4.18099e+06	-0.167196	-1.28679	-2.68695	-2.41944	-6.12539
-1.01552e+07	4.22178e+06	-0.321664	-0.84783	-2.57163	-3.28684	-7.48453
-1.01552e+07	4.26257e+06	-0.40341	-0.647982	-2.7021	-4.12148	-7.17349
-1.01552e+07	4.30336e+06	-0.40341	-0.612783	-2.10177	-4.16399	-8.17807
-1.01552e+07	4.34415e+06	-0.257505	-0.700635	-2.54017	-4.12148	-6.17349
-1.01552e+07	4.38494e+06	-0.257505	-0.393161	-2.6526	-4.12148	-7.08879
-1.01552e+07	4.42573e+06	-0.35502	-0.190124	-2.14181	-3.55857	-7.08879
-1.01552e+07	4.46652e+06	-0.40341	-0.450716	-3.11317	-4.12148	-7.49382
-1.01552e+07	4.50731e+06	-0.40341	-0.54749	-3.14181	-4.12148	-7.17349
-1.01552e+07	4.5481e+06	-0.257505	-0.54538	-3.83003	-3.55857	-8.11015
-1.01552e+07	4.58889e+06	-0.321664	-0.450716	-4.11317	-3.14078	-7.7965
-1.01552e+07	4.62968e+06	-0.321664	-0.190124	-4.6526	-3.14078	-8.34641
-1.01552e+07	4.67047e+06	-0.131196	-0.525438	-4.6526	-4.12148	-9.08879
-1.01552e+07	4.71126e+06	-0.167196	-0.54749	-3.14181	-4.20856	-7.17349
-1.01552e+07	4.75205e+06	-0.257505	-0.525438	-3.6526	-4.12148	-7.7965
-1.01552e+07	4.79284e+06	-0.167196	-0.450716	-4.18392	-3.69589	-8.34641
-1.01552e+07	4.83363e+06	-0.114346	-0.393161	-4.6526	-2.1146	-7.33074
-1.01552e+07	4.87443e+06	-0.114346	-0.450716	-4.10177	-1.76912	-5.80106
-1.01552e+07	4.91522e+06	-0.131196	-0.450716	-3.28486	-1.76912	-5.29277
-1.01552e+07	4.95601e+06	-0.131196	-0.393161	-3.32005	-1.69766	-3.72239
-1.01552e+07	4.9968e+06	-0.131196	-0.119606	-2.84221	-1.71863	-3.74462
-1.01552e+07	5.03759e+06	-0.131196	-0.119606	-2.4634	-1.40149	-4.27543
-1.01552e+07	5.07838e+06	-0.114346	-0.190124	-1.4634	-0.776589	-3.13944
-1.01552e+07	5.11917e+06	-0.114346	-0.119606	-1.69738	-0.776589	-2.75462
-1.01552e+07	5.15996e+06	-0.114346	-0.190124	-1.77341	-0.776589	-3.02843
-1.01552e+07	5.20075e+06	-0.0761941	-0.119606	-1.69738	-1.24981	-3.02843
-1.01552e+07	5.24154e+06	-0.0761941	-0.190124	-1.62418	-1.77659	-4.02843
-1.01552e+07	5.28233e+06	-0.0761941	-0.119606	-1.69738	-1.67848	-3.57458
-1.01552e+07	5.32312e+06	-0.0761941	-0.119606	-1.67418	-1.83025	-3.57458
-1.01552e+07	5.36391e+06	-0.0761941	-0.0687515	-1.69738	-1.77659	-3.57458
-1.01552e+07	5.4047e+06	-0.0761941	-0.0687515	-1.62418	-1.55991	-3.52435
-1.01552e+07	5.44549e+06	-0.114346	-0.0687515	-1.76354	-1.45516	-4.32571
-1.01552e+07	5.48628e+06	-0.114346	-0.190124	-1.77341	-1.45516	-4.32571
-1.01552e+07	5.52707e+06	-0.0761941	-0.119606	-1.69738	-1.4553	-3.51759
-1.01552e+07	5.56786e+06	-0.0761941	-0.0687515	-1.52296	-1.4553	-3.87898
-1.01552e+07	5.60865e+06	-0.0761941	-0.038325	-1.56668	-1.59458	-4.02753
-1.01552e+07	5.64944e+06	-0.0761941	-0.00313219	-1.4634	-1.45516	-3.51759
-1.01552e+07	5.69023e+06	-0.0761941	-0.00313219	-2.23068	-1.46955	-3.75462
-1.01552e+07	5.73102e+06	-0.0928769	-0.00313219	-2.49797	-1.4553	-4.13944
-1.01552e+07	5.77181e+06	-0.0928769	-0.00313219	-2.18764	-0.455155	-3.21786
-1.01552e+07	5.8126e+06	-0.0928769	-0.0113004	-1.67153	-0.51426	-2.3139
-1.01552e+07	5.85339e+06	-0.0538416	-0.0113004	-1.67153	-0.510132	-2.3139
-1.01552e+07	5.89418e+06	-0.0538416	-0.00313219	-1.73329	-0.510132	-2.38655
-1.01552e+07	5.93497e+06	-0.0214499	-0.00313219	-1.57359	-0.51426	-2.65626
-1.01552e+07	5.97576e+06	-0.0214499	-0.00313219	-2.45303	-0.539484	-3.50574
-1.01552e+07	6.01655e+06	-0.0214499	-0.00313219	-1.76354	-0.571088	-2.72636
-1.01552e+07	6.05734e+06	-0.0214499	6.68831e-15	-1.56668	-0.650602	-2.4809
-1.01552e+07	6.09813e+06	-0.0214499	6.68831e-15	-1.56668	-0.613077	-2.11534
-1.01552e+07	6.13892e+06	-0.0214499	6.68831e-15	-1.48704	-0.613077	-2.85998
-1.01552e+07	6.17971e+06	-0.0053967	6.68831e-15	-1.25111	-0.613077	-1.92555
-1.01552e+07	6.2205e+06	-0.0053967	6.68831e-15	-1.25111	-0.667361	-2.24445
-1.01552e+07	6.26129e+06	-0.0053967	6.68831e-15	-0.824166	-0.568648	-1.93328
-1.01552e+07	6.30208e+06	-0.00474194	6.68831e-15	-1.07457	-0.568648	-1.94864
-1.01552e+07	6.34287e+06	-0.00474194	6.68831e-15	-1.11439	-0.357161	-2.00327
-1.01552e+07	6.38366e+06	-0.00474194	6.68831e-15	-1.54544	-0.403593	-2.14744
-1.01552e+07	6.42445e+06	-0.00474194	6.68831e-15	-0.844954	-0.374748	-1.76044
-1.01552e+07	6.46524e+06	-0.00474194	6.68831e-15	-0.907279	-0.403593	-1.71468
-1.01552e+07	6.50603e+06	-0.00474194	6.68831e-15	-0.644178	-0.284391	-1.40587
-1.01552e+07	6.54682e+06	-1.42872e-14	6.68831e-15	-1.46184	-0.284391	-2.20928
-1.01552e+07	6.58761e+06	-1.42872e-14	6.68831e-15	-1.26167	-0.0313849	-1.97214
-1.01552e+07	6.6284e+06	-1.42872e-14	6.68831e-15	-1.29417	-0.121258	-1.91687
-1.01552e+07	6.66919e+06	-1.42872e-14	6.68831e-15	-1.26167	-0.368678	-2.14449
-1.01552e+07	6.70998e+06	-1.42872e-14	6.68831e-15	-1.29417	0.803972	-1.14449
-1.01552e+07	6.75077e+06	-1.42872e-14	6.68831e-15	-0.870883	0.631322	-1.09248
-1.01552e+07	6.79156e+06	-1.42872e-14	6.68831e-15	-0.870883	0.631322	-1.09248
-1.01552e+07	6.87314e+06	-1.42872e-14	6.68831e-15	-1.21755	0.124885	-0.837837
-1.01552e+07	6.91393e+06	-1.42872e-14	6.68831e-15	-0.737097	0.124885	-0.582883
-1.01552e+07	6.95472e+06	-1.42872e-14	6.68831e-15	-0.880321	0.124885	-0.54228
-1.01552e+07	6.99551e+06	-1.42872e-14	6.68831e-15	-1.16209	0.124885	-0.368169
-1.01552e+07	7.0363e+06	-1.42872e-14	6.68831e-15	-0.96196	0.653722	-0.0176753
-1.02034e+07	2.83492e+06	0.415292	-1.15165	-5.56935	-1.20856	-4.71945
-1.02034e+07	2.87571e+06	0.450447	-1.29684	-3.33362	-1.71494	-1.43243
-1.02034e+07	2.9165e+06	0.280695	-1.78843	-1.08717	-4.08572	-3.88414
-1.02034e+07	2.95729e+06	0.64498	-0.706963	-1.26077	-4.96818	-4.26913
-1.02034e+07	2.99808e+06	0.885654	0.691409	-3.28517	-4.67379	-4.0614
-1.02034e+07	3.03887e+06	-0.0538416	1.53798	-5.947	-3.62575	-7.38469
-1.02034e+07	3.07966e+06	-0.114346	0.535215	-4.73438	-3.1146	-7.69895
-1.02034e+07	3.12045e+06	0.868804	-0.0726805	-5.45943	-3.14078	-7.79077
-1.02034e+07	3.16124e+06	0.832804	-0.464785	-4.18392	-3.1146	-8.68072
-1.02034e+07	3.20203e+06	0.832804	-0.462016	-3.67941	-2.9773	-7.08879
-1.02034e+07	3.24282e+06	0.832804	-0.439965	-3.45303	-3.28684	-6.19013
-1.02034e+07	3.28361e+06	0.832804	-0.505201	-2.63116	-3.62575	-6.1519
-1.02034e+07	3.3244e+06	0.832804	-1.30949	-2.66916	-3.62575	-5.18115
-1.02034e+07	3.36519e+06	0.742495	-1.5052	-2.1917	-3.28684	-4.23316
-1.02034e+07	3.40598e+06	0.59659	-2.15165	-2.00196	-3.28684	-4.09906
-1.02034e+07	3.44677e+06	-0.321664	-1.96078	-2.37241	-3.66853	-4.72239
-1.02034e+07	3.48756e+06	-0.321664	-1.96078	-2.46294	-3.1146	-4.53422
-1.02034e+07	3.52835e+06	-0.321664	-2.26879	-2.46294	-2.9773	-4.97891
-1.02034e+07	3.56914e+06	-0.369314	-1.96645	-2.27327	-2.8349	-4.99899
-1.02034e+07	3.60993e+06	-0.321664	-1.56949	-2.00564	-2.85245	-5.51625
-1.02034e+07	3.65072e+06	-0.40341	-2.15165	-2.00564	-2.9773	-4.80808
-1.02034e+07	3.69151e+06	-0.40341	-2.15165	-2.11439	-2.85245	-4.24566
-1.02034e+07	3.7323e+06	-0.321664	-2.70696	-2.11439	-2.76912	-4.84276
-1.02034e+07	3.77309e+06	-0.40341	-2.68356	-2.05427	-3.28684	-5.94738
-1.02034e+07	3.81388e+06	-0.369314	-2.68356	-2.23724	-3.1146	-6.60278
-1.02034e+07	3.85467e+06	-0.40341	-2.26879	-2.52165	-3.28684	-7.12539
-1.02034e+07	3.89546e+06	-0.406097	-1.92739	-2.73332	-3.1146	-8.1519
-1.02034e+07	3.93625e+06	-0.369314	-1.30949	-1.56668	-3.48541	-6.95601
-1.02034e+07	3.97704e+06	-0.369314	-2.15165	-0.842214	-3.9102	-7.35434
-1.02034e+07	4.01783e+06	-0.369314	-1.30859	-1.23068	-3.48541	-6.7965
-1.02034e+07	4.05862e+06	0.64498	-1.4159	-1.49797	-3.14078	-5.17349
-1.02034e+07	4.09941e+06	0.64498	-1.46478	-1.18764	-3.28684	-5.71344
-1.02034e+07	4.1402e+06	-0.114346	-0.647982	-1.67153	-3.66853	-7.50894
-1.02034e+07	4.18099e+06	-0.114346	-0.647982	-1.67941	-3.14078	-7.60351
-1.02034e+07	4.22178e+06	-0.40341	-0.84783	-1.7021	-3.55857	-8.17807
-1.02034e+07	4.26257e+06	-0.40341	-1.46478	-2.18392	-4.67379	-7.40211
-1.02034e+07	4.30336e+06	-0.369314	-0.649339	-2.83003	-4.67379	-7.79077
-1.02034e+07	4.34415e+06	-0.321664	-0.700635	-3.29642	-4.16399	-8.55316
-1.02034e+07	4.38494e+06	-0.321664	-0.254949	-3.04763	-3.48541	-6.87951
-1.02034e+07	4.42573e+06	-0.257505	-0.190124	-2.54017	-3.48541	-7.4385
-1.02034e+07	4.46652e+06	-0.257505	-0.190124	-2.83003	-3.14078	-6.34641
-1.02034e+07	4.50731e+06	-0.257505	-0.306298	-4.11317	-4.12148	-7.7965
-1.02034e+07	4.5481e+06	-0.321664	-0.254949	-3.54017	-3.14078	-7.34641
-1.02034e+07	4.58889e+06	-0.321664	-0.119606	-3.6526	-3.1146	-7.33074
-1.02034e+07	4.62968e+06	-0.0538416	-0.0113004	-3.54017	-2.85245	-5.94862
-1.02034e+07	4.67047e+06	-0.0928769	-0.038325	-4.3599	-3.14078	-7.18686
-1.02034e+07	4.71126e+06	-0.167196	-0.0687515	-5.02105	-3.69589	-8.34641
-1.02034e+07	4.75205e+06	-0.167196	-0.0177397	-4.3599	-3.48541	-7.63594
-1.02034e+07	4.79284e+06	-0.167196	-0.0687515	-4.6526	-3.48541	-9.50894
-1.02034e+07	4.83363e+06	-0.114346	-0.254949	-4.6526	-1.9773	-6.63594
-1.02034e+07	4.87443e+06	-0.114346	-0.190124	-4.10177	-1.94576	-5.31609
-1.02034e+07	4.91522e+06	-0.131196	-0.254949	-3.7795	-1.90034	-4.85406
-1.02034e+07	4.95601e+06	-0.131196	-0.190124	-3.37225	-1.83383	-3.53422
-1.02034e+07	4.9968e+06	-0.131196	-0.119606	-3.3285	-1.47314	-3.90255
-1.02034e+07	5.03759e+06	-0.131196	-0.0687515	-2.82753	-0.830247	-3.99826
-1.02034e+07	5.07838e+06	-0.114346	-0.119606	-1.6349	-0.830247	-3.03029
-1.02034e+07	5.11917e+06	-0.114346	-0.254949	-1.63116	-1.17293	-3.21786
-1.02034e+07	5.15996e+06	-0.114346	-0.190124	-1.84221	-1.67848	-4.27543
-1.02034e+07	5.20075e+06	-0.0761941	-0.254949	-2.84221	-1.77659	-5.21786
-1.02034e+07	5.24154e+06	-0.0761941	-0.254949	-1.80721	-1.77659	-4.27543
-1.02034e+07	5.28233e+06	-0.0761941	-0.190124	-1.4634	-1.55991	-4.06899
-1.02034e+07	5.32312e+06	-0.0761941	-0.119606	-1.69738	-1.77659	-3.76366
-1.02034e+07	5.36391e+06	-0.0761941	-0.0687515	-1.77341	-1.67848	-3.57458
-1.02034e+07	5.4047e+06	-0.0928769	-0.0687515	-1.4634	-1.51426	-4.32571
-1.02034e+07	5.44549e+06	-0.114346	-0.0687515	-1.4634	-1.51013	-3.76366
-1.02034e+07	5.48628e+06	-0.114346	-0.190124	-1.62418	-1.4553	-4.32571
-1.02034e+07	5.52707e+06	-0.0761941	-0.190124	-1.69738	-1.45516	-4.50574
-1.02034e+07	5.56786e+06	-0.0761941	-0.119606	-1.67418	-1.46955	-3.55178
-1.02034e+07	5.60865e+06	-0.0761941	-0.038325	-1.56668	-1.61372	-3.46085
-1.02034e+07	5.64944e+06	-0.114346	-0.0177397	-1.76354	-1.4553	-3.83011
-1.02034e+07	5.69023e+06	-0.0761941	-0.00313219	-2.2557	-1.54509	-4.32571
-1.02034e+07	5.73102e+06	-0.0928769	-0.00313219	-2.2557	-1.4553	-3.57458
-1.02034e+07	5.77181e+06	-0.0928769	-0.00313219	-2.2931	-1.46955	-4.03029
-1.02034e+07	5.8126e+06	-0.0928769	-0.00313219	-1.37225	-0.510132	-2.0721
-1.02034e+07	5.85339e+06	-0.0538416	-0.0113004	-1.61121	-0.653004	-2.3139
-1.02034e+07	5.89418e+06	-0.0538416	-0.00313219	-1.7021	-0.653004	-2.08938
-1.02034e+07	5.93497e+06	-0.0214499	-0.00313219	-1.61121	-0.510132	-2.59184
-1.02034e+07	5.97576e+06	-0.0214499	-0.00313219	-2.25875	-0.594579	-3.3154
-1.02034e+07	6.01655e+06	-0.0214499	-0.00313219	-1.80721	-0.650602	-3.21626
-1.02034e+07	6.05734e+06	-0.0214499	-0.00313219	-1.62418	-0.571088	-2.50503
-1.02034e+07	6.09813e+06	-0.0214499	6.68831e-15	-1.52296	-0.613077	-2.55793
-1.02034e+07	6.13892e+06	-0.0214499	6.68831e-15	-1.19407	-0.613077	-2.49229
-1.02034e+07	6.17971e+06	-0.0214499	6.68831e-15	-1.21668	-0.613077	-2.4659
-1.02034e+07	6.2205e+06	-0.0053967	6.68831e-15	-1.23464	-0.667361	-1.92555
-1.02034e+07	6.26129e+06	-0.0053967	6.68831e-15	-1.23724	-0.568648	-2.53285
-1.02034e+07	6.30208e+06	-0.00474194	6.68831e-15	-1.24652	-0.568648	-2.30623
-1.02034e+07	6.34287e+06	-0.00474194	6.68831e-15	-1.46294	-0.357161	-2.38204
-1.02034e+07	6.38366e+06	-0.00474194	6.68831e-15	-1.5164	-0.374748	-2.19039
-1.02034e+07	6.42445e+06	-0.00474194	6.68831e-15	-1.06857	-0.374748	-1.51613
-1.02034e+07	6.46524e+06	-0.00474194	6.68831e-15	-0.976581	-0.357161	-1.76044
-1.02034e+07	6.50603e+06	-0.00474194	6.68831e-15	-0.644178	-0.284391	-1.40587
-1.02034e+07	6.54682e+06	-1.42872e-14	6.68831e-15	-1.75336	-0.188679	-2.07818
-1.02034e+07	6.58761e+06	-1.42872e-14	6.68831e-15	-1.29417	-0.165285	-1.83041
-1.02034e+07	6.6284e+06	-1.42872e-14	6.68831e-15	-1.26167	-0.121258	-1.71185
-1.02034e+07	6.66919e+06	-1.42872e-14	6.68831e-15	-1.26167	-0.368678	-2.14449
-1.02034e+07	6.70998e+06	-1.42872e-14	6.68831e-15	-1.26167	0.803972	-0.960329
-1.02034e+07	6.75077e+06	-1.42872e-14	6.68831e-15	-0.870883	0.631322	-1.09248
-1.02034e+07	6.79156e+06	-1.42872e-14	6.68831e-15	-1.21755	0.631322	-1.62235
-1.02034e+07	6.87314e+06	-1.42872e-14	6.68831e-15	-1.21755	0.124885	-0.837837
-1.02034e+07	6.91393e+06	-1.42872e-14	6.68831e-15	-0.737097	0.124885	-0.582883
-1.02034e+07	6.95472e+06	-1.42872e-14	6.68831e-15	-0.714342	0.124885	-0.45529
-1.02034e+07	6.99551e+06	-1.42872e-14	6.68831e-15	-1.16209	0.124885	-0.368169
-1.02034e+07	7.0363e+06	-1.42872e-14	6.68831e-15	-1.22331	0.124885	-0.0416243
-1.02517e+07	2.87571e+06	-0.744586	-1.15165	-2.67941	-0.558567	-4.90679
-1.02517e+07	2.9165e+06	-0.719305	-0.734	-4.55966	-2.12148	-3.503
-1.02517e+07	2.95729e+06	-0.719305	-0.706963	-2.57577	-2.67379	-4.59884
-1.02517e+07	2.99808e+06	-0.35502	-0.706963	-2.33362	-4.67379	-4.50344
-1.02517e+07	3.03887e+06	-0.131196	0.69051	-2.16504	-4.67379	-6.65579
-1.02517e+07	3.07966e+06	-0.0538416	-0.403521	-4.50368	-3.62575	-7.00625
-1.02517e+07	3.12045e+06	-0.0508573	-0.286795	-4.15695	-3.62575	-6.48535
-1.02517e+07	3.16124e+06	-0.0928769	-0.735291	-4.73438	-2.74133	-8.0181
-1.02517e+07	3.20203e+06	-0.0761941	-0.647982	-3.83003	-3.28684	-8.11015
-1.02517e+07	3.24282e+06	0.885654	-1.07268	-3.80965	-3.66853	-7.17349
-1.02517e+07	3.28361e+06	0.742495	-1.43933	-3.47587	-3.48541	-8.49382
-1.02517e+07	3.3244e+06	1.67834	-1.4159	-3.49797	-3.66853	-7.52377
-1.02517e+07	3.36519e+06	0.742495	-1.3169	-2.63116	-2.8349	-6.02292
-1.02517e+07	3.40598e+06	0.678336	-1.30949	-2.73332	-2.41944	-4.94738
-1.02517e+07	3.44677e+06	-0.257505	-1.30859	-2.1917	-2.9773	-5.09906
-1.02517e+07	3.48756e+06	-0.321664	-1.96078	-2.07457	-3.28684	-5.35716
-1.02517e+07	3.52835e+06	-0.321664	-2.26879	-2.00196	-3.28684	-5.44008
-1.02517e+07	3.56914e+06	-0.321664	-2.68356	-2.26527	-3.1146	-5.65047
-1.02517e+07	3.60993e+06	-0.321664	-2.70696	-2.46294	-3.1146	-5.04398
-1.02517e+07	3.65072e+06	-0.257505	-1.96645	-2.27327	-2.85245	-4.6477
-1.02517e+07	3.69151e+06	-0.321664	-2.15165	-2.27327	-2.8349	-4.24566
-1.02517e+07	3.7323e+06	-0.40341	-1.92739	-2.43262	-2.8349	-4.84276
-1.02517e+07	3.77309e+06	-0.257505	-2.26879	-2.46294	-2.94576	-4.84276
-1.02517e+07	3.81388e+06	-0.40341	-2.70696	-1.1917	-3.1146	-5.31609
-1.02517e+07	3.85467e+06	-0.40341	-2.68356	-1.48704	-2.9773	-5.77762
-1.02517e+07	3.89546e+06	-0.315396	-2.734	-1.74624	-3.66853	-7.19013
-1.02517e+07	3.93625e+06	-0.35502	-1.92739	-1.76354	-3.1146	-7.48453
-1.02517e+07	3.97704e+06	0.556834	-0.966449	-1.2557	-3.48541	-6.68072
-1.02517e+07	4.01783e+06	0.556834	-1.30859	-1.32005	-3.14078	-6.0181
-1.02517e+07	4.05862e+06	0.64498	-1.4159	-1.2931	-3.66853	-5.17349
-1.02517e+07	4.09941e+06	0.630686	-1.4159	-1.2931	-3.14078	-6.11015
-1.02517e+07	4.1402e+06	0.630686	-1.31359	-1.28486	-3.16399	-6.69895
-1.02517e+07	4.18099e+06	-0.257505	-1.31359	-1.47587	-3.16399	-5.51705
-1.02517e+07	4.22178e+06	-0.257505	-1.5052	-2.10177	-3.16399	-4.94826
-1.02517e+07	4.26257e+06	-0.321664	-1.43997	-2.18392	-3.16399	-7.25246
-1.02517e+07	4.30336e+06	-0.369314	-1.07268	-2.6526	-4.16399	-8.25246
-1.02517e+07	4.34415e+06	-0.257505	-0.662445	-3.11317	-3.55857	-7.0181
-1.02517e+07	4.38494e+06	-0.167196	-0.393161	-2.54017	-3.48541	-6.71344
-1.02517e+07	4.42573e+06	-0.167196	-0.119606	-2.14181	-3.66853	-5.55127
-1.02517e+07	4.46652e+06	-0.131196	-0.0687515	-2.14181	-3.66853	-5.95601
-1.02517e+07	4.50731e+06	-0.131196	-0.0687515	-2.3599	-3.1146	-6.1519
-1.02517e+07	4.5481e+06	-0.131196	-0.038325	-2.18392	-3.1146	-5.48227
-1.02517e+07	4.58889e+06	-0.0928769	-0.0177397	-2.14181	-2.9773	-4.80106
-1.02517e+07	4.62968e+06	-0.0928769	-0.00313219	-3.54017	-2.41944	-5.29277
-1.02517e+07	4.67047e+06	-0.0761941	-0.00313219	-4.6526	-2.41944	-6.31609
-1.02517e+07	4.71126e+06	-0.0761941	-0.0113004	-4.54017	-2.69766	-6.29277
-1.02517e+07	4.75205e+06	-0.0761941	-0.0177397	-4.3599	-2.65386	-6.29277
-1.02517e+07	4.79284e+06	-0.257505	-0.0177397	-4.14181	-2.94576	-6.80106
-1.02517e+07	4.83363e+06	-0.167196	-0.0177397	-4.02198	-2.41944	-6.31609
-1.02517e+07	4.87443e+06	-0.167196	-0.190124	-3.78635	-1.94576	-5.60278
-1.02517e+07	4.91522e+06	-0.167196	-0.190124	-3.80965	-1.71863	-5.01082
-1.02517e+07	4.95601e+06	-0.257505	-0.119606	-2.73329	-1.24981	-3.09906
-1.02517e+07	4.9968e+06	-0.167196	-0.0687515	-2.2931	-1.71863	-2.6477
-1.02517e+07	5.03759e+06	-0.167196	-0.119606	-2.3285	-1.40149	-2.90255
-1.02517e+07	5.07838e+06	-0.0761941	-0.190124	-2.3285	-1.40149	-3.02632
-1.02517e+07	5.11917e+06	-0.0761941	-0.254949	-2.2557	-1.17293	-3.19152
-1.02517e+07	5.15996e+06	-0.0761941	-0.254949	-2.10396	-1.67848	-4.36787
-1.02517e+07	5.20075e+06	-0.0761941	-0.190124	-1.80721	-1.67848	-4.65626
-1.02517e+07	5.24154e+06	-0.0761941	-0.254949	-0.842214	-1.67848	-3.27543
-1.02517e+07	5.28233e+06	-0.0761941	-0.254949	-1.6349	-1.55991	-3.96149
-1.02517e+07	5.32312e+06	-0.0761941	-0.119606	-1.62418	-1.55991	-3.57458
-1.02517e+07	5.36391e+06	-0.0761941	-0.119606	-1.76354	-1.653	-3.75462
-1.02517e+07	5.4047e+06	-0.0761941	-0.0687515	-1.6349	-1.45516	-3.52435
-1.02517e+07	5.44549e+06	-0.131196	-0.0687515	-1.80721	-1.51426	-3.96149
-1.02517e+07	5.48628e+06	-0.114346	-0.0687515	-1.76354	-1.51426	-3.52435
-1.02517e+07	5.52707e+06	-0.114346	-0.119606	-1.69738	-1.46955	-3.51759
-1.02517e+07	5.56786e+06	-0.0761941	-0.0687515	-1.67418	-1.61372	-3.46085
-1.02517e+07	5.60865e+06	-0.0761941	-0.038325	-1.67418	-1.61372	-3.33056
-1.02517e+07	5.64944e+06	-0.114346	-0.038325	-1.77341	-1.46955	-3.94485
-1.02517e+07	5.69023e+06	-0.0761941	-0.00313219	-1.6349	-1.54509	-3.55178
-1.02517e+07	5.73102e+06	-0.0928769	-0.00313219	-2.10396	-1.46955	-4.32571
-1.02517e+07	5.77181e+06	-0.0928769	-0.0113004	-2.49797	-0.51426	-2.99826
-1.02517e+07	5.8126e+06	-0.0928769	-0.0113004	-1.57359	-0.51426	-2.36787
-1.02517e+07	5.85339e+06	-0.0538416	-0.0113004	-1.57163	-0.653004	-1.74462
-1.02517e+07	5.89418e+06	-0.0538416	-0.0113004	-1.67941	-0.559911	-1.90255
-1.02517e+07	5.93497e+06	-0.0214499	-0.00313219	-1.67153	-0.51426	-2.0721
-1.02517e+07	5.97576e+06	-0.0214499	-0.00313219	-2.25875	-0.613721	-2.52435
-1.02517e+07	6.01655e+06	-0.0214499	-0.00313219	-2.23068	-0.571088	-2.62222
-1.02517e+07	6.05734e+06	-0.0214499	-0.00313219	-1.62418	-0.571088	-2.50503
-1.02517e+07	6.09813e+06	-0.0214499	6.68831e-15	-1.67418	-0.613077	-2.59435
-1.02517e+07	6.13892e+06	-0.0214499	6.68831e-15	-1.25822	-0.650602	-2.55793
-1.02517e+07	6.17971e+06	-0.0214499	6.68831e-15	-1.48704	-0.613077	-2.85998
-1.02517e+07	6.2205e+06	-0.0053967	6.68831e-15	-1.23464	-0.613077	-2.11946
-1.02517e+07	6.26129e+06	-0.0053967	6.68831e-15	-1.23464	-0.680493	-2.40623
-1.02517e+07	6.30208e+06	-0.0214499	6.68831e-15	-1.02737	-0.568648	-2.14652
-1.02517e+07	6.34287e+06	-0.00474194	6.68831e-15	-1.37241	-0.357161	-2.34332
-1.02517e+07	6.38366e+06	-0.00474194	6.68831e-15	-1.58241	-0.374748	-2.56591
-1.02517e+07	6.42445e+06	-0.00474194	6.68831e-15	-1.28223	-0.403593	-1.89121
-1.02517e+07	6.46524e+06	-0.00474194	6.68831e-15	-0.976581	-0.357161	-1.76044
-1.02517e+07	6.50603e+06	-0.00474194	6.68831e-15	-0.988412	-0.284391	-1.5014
-1.02517e+07	6.54682e+06	-1.42872e-14	6.68831e-15	-1.86114	-0.160267	-2.07818
-1.02517e+07	6.58761e+06	-1.42872e-14	6.68831e-15	-1.26167	-0.0843802	-1.81308
-1.02517e+07	6.6284e+06	-1.42872e-14	6.68831e-15	-1.39282	-0.0499329	-1.44142
-1.02517e+07	6.66919e+06	-1.42872e-14	6.68831e-15	-1.29127	-0.368678	-1.96033
-1.02517e+07	6.70998e+06	-1.42872e-14	6.68831e-15	-1.39282	0.803972	-0.711845
-1.02517e+07	6.75077e+06	-1.42872e-14	6.68831e-15	-1.14403	0.803972	-1.14357
-1.02517e+07	6.79156e+06	-1.42872e-14	6.68831e-15	-1.21755	0.803972	-1.09248
-1.02517e+07	6.83235e+06	-1.42872e-14	6.68831e-15	-1.14403	0.631322	-1.24314
-1.02517e+07	6.87314e+06	-1.42872e-14	6.68831e-15	-1.41645	0.124885	-0.730344
-1.02517e+07	6.91393e+06	-1.42872e-14	6.68831e-15	-0.737097	0.124885	-0.582883
-1.02517e+07	6.95472e+06	-1.42872e-14	6.68831e-15	-0.714342	0.124885	-0.45529
-1.02517e+07	6.99551e+06	-1.42872e-14	6.68831e-15	-1.16209	0.124885	-0.368169
-1.02517e+07	7.0363e+06	-1.42872e-14	6.68831e-15	-1.22331	0.124885	-0.0416243
-1.02999e+07	2.95729e+06	-0.443166	-0.960779	-3.18392	-2.1146	-6.90679
-1.02999e+07	2.99808e+06	-0.649577	-0.26879	-5.35598	-2.62575	-6.00625
-1.02999e+07	3.03887e+06	-0.315396	-0.26879	-4.49047	-3.69589	-5.24349
-1.02999e+07	3.07966e+06	-0.167196	-0.313587	-3.28517	-4.12148	-6.45622
-1.02999e+07	3.12045e+06	-0.0928769	-0.313587	-3.28517	-3.55857	-6.503
-1.02999e+07	3.16124e+06	0.946158	-0.403521	-4.50736	-3.14078	-7.98635
-1.02999e+07	3.20203e+06	0.907123	-1.28679	-4.74921	-3.1146	-6.40211
-1.02999e+07	3.24282e+06	0.885654	-1.46202	-3.29642	-2.85245	-5.34821
-1.02999e+07	3.28361e+06	0.832804	-1.28679	-3.18392	-2.85245	-7.11015
-1.02999e+07	3.3244e+06	1.74249	-1.07268	-3.67941	-2.85245	-6.71344
-1.02999e+07	3.36519e+06	0.742495	-1.46202	-3.57163	-2.9773	-7.34641
-1.02999e+07	3.40598e+06	0.59659	-1.43997	-3.49797	-2.76912	-7.19013
-1.02999e+07	3.44677e+06	-0.321664	-1.31359	-2.6349	-2.76912	-6.77762
-1.02999e+07	3.48756e+06	-0.167196	-1.5052	-2.56668	-2.9773	-6.31609
-1.02999e+07	3.52835e+06	-0.167196	-1.56949	-2.66916	-3.1146	-6.18115
-1.02999e+07	3.56914e+06	-0.167196	-2.70696	-2.1917	-3.28684	-6.18115
-1.02999e+07	3.60993e+06	-0.257505	-2.68356	-2.00196	-3.66853	-5.85406
-1.02999e+07	3.65072e+06	-0.257505	-2.26879	-2.37241	-2.74133	-5.15009
-1.02999e+07	3.69151e+06	-0.257505	-1.96645	-2.27327	-2.74133	-4.84276
-1.02999e+07	3.7323e+06	-0.321664	-1.96078	-2.00564	-2.74133	-4.24566
-1.02999e+07	3.77309e+06	-0.257505	-1.96645	-1.27327	-2.74133	-3.84276
-1.02999e+07	3.81388e+06	-0.167196	-1.92739	-1.37241	-2.85245	-4.0261
-1.02999e+07	3.85467e+06	-0.35502	-2.70696	-1.23464	-3.1146	-5.77762
-1.02999e+07	3.89546e+06	-0.369314	-1.96645	-1.56668	-3.66853	-6.55127
-1.02999e+07	3.93625e+06	-0.257505	-1.96078	-1.82753	-3.1146	-7.33074
-1.02999e+07	3.97704e+06	0.64498	-1.92739	-2.49797	-3.62575	-7.0181
-1.02999e+07	4.01783e+06	0.630686	-1.92739	-1.37225	-3.48541	-7.55316
-1.02999e+07	4.05862e+06	0.630686	-1.96078	-1.61121	-3.69589	-5.51705
-1.02999e+07	4.09941e+06	0.630686	-1.96078	-1.83142	-3.69589	-7.76501
-1.02999e+07	4.1402e+06	0.630686	-1.30859	-1.83142	-3.41191	-5.81762
-1.02999e+07	4.18099e+06	-0.257505	-1.30859	-2.10177	-4.16399	-9.54561
-1.02999e+07	4.22178e+06	-0.257505	-1.31359	-1.78635	-4.34286	-6.43571
-1.02999e+07	4.26257e+06	-0.321664	-1.46202	-1.78635	-3.85533	-7.40211
-1.02999e+07	4.30336e+06	-0.369314	-0.780025	-2.02198	-4.41191	-6.34821
-1.02999e+07	4.34415e+06	-0.257505	-0.54749	-2.6526	-3.69589	-7.35434
-1.02999e+07	4.38494e+06	-0.167196	-0.450716	-2.54017	-3.14078	-6.71344
-1.02999e+07	4.42573e+06	-0.167196	-0.306298	-3.02198	-2.85245	-6.18686
-1.02999e+07	4.46652e+06	-0.114346	-0.0687515	-2.80965	-2.76912	-5.40142
-1.02999e+07	4.50731e+06	-0.114346	-0.00313219	-2.14181	-2.94576	-4.31609
-1.02999e+07	4.5481e+06	-0.114346	-0.00313219	-2.14181	-2.94576	-4.31609
-1.02999e+07	4.58889e+06	-0.0928769	-0.00313219	-2.6526	-2.41944	-4.05181
-1.02999e+07	4.62968e+06	-0.0928769	-0.0687515	-3.54017	-2.65386	-5.40142
-1.02999e+07	4.67047e+06	-0.0928769	-0.0687515	-4.11317	-2.65664	-5.60278
-1.02999e+07	4.71126e+06	-0.0761941	-0.0687515	-4.18392	-2.69766	-6.29277
-1.02999e+07	4.75205e+06	-0.114346	-0.038325	-4.14181	-2.94576	-6.60278
-1.02999e+07	4.79284e+06	-0.167196	-0.0687515	-4.83003	-2.90034	-7.02292
-1.02999e+07	4.83363e+06	-0.131196	-0.119606	-4.02198	-3.20662	-6.18115
-1.02999e+07	4.87443e+06	-0.131196	-0.190124	-2.78635	-2.83383	-5.01082
-1.02999e+07	4.91522e+06	-0.131196	-0.0687515	-3.10177	-1.71863	-3.35716
-1.02999e+07	4.95601e+06	-0.131196	-0.0687515	-2.7795	-1.47314	-2.72239
-1.02999e+07	4.9968e+06	-0.0761941	-0.0687515	-2.67153	-1.47314	-2.70345
-1.02999e+07	5.03759e+06	-0.114346	-0.0687515	-2.32005	-1.98114	-2.24566
-1.02999e+07	5.07838e+06	-0.0761941	-0.190124	-2.3285	-1.98114	-3.38655
-1.02999e+07	5.11917e+06	-0.0761941	-0.254949	-2.25875	-2.98114	-4.04868
-1.02999e+07	5.15996e+06	-0.0761941	-0.254949	-2.25875	-2.24981	-4.08938
-1.02999e+07	5.20075e+06	-0.0761941	-0.254949	-2.3285	-1.83025	-4.3139
-1.02999e+07	5.24154e+06	-0.0761941	-0.254949	-1.2557	-1.653	-3.36787
-1.02999e+07	5.28233e+06	-0.0761941	-0.190124	-0.807212	-1.55991	-3.13944
-1.02999e+07	5.32312e+06	-0.0761941	-0.119606	-1.4634	-1.55991	-3.75462
-1.02999e+07	5.36391e+06	-0.0761941	-0.119606	-1.4634	-1.55991	-3.75462
-1.02999e+07	5.4047e+06	-0.114346	-0.119606	-1.80721	-1.51013	-4.0781
-1.02999e+07	5.44549e+06	-0.131196	-0.0687515	-1.80721	-1.51013	-4.0781
-1.02999e+07	5.48628e+06	-0.114346	-0.0687515	-1.6349	-1.4553	-3.52435
-1.02999e+07	5.52707e+06	-0.114346	-0.119606	-1.62418	-1.4553	-4.3154
-1.02999e+07	5.56786e+06	-0.0761941	-0.119606	-1.69738	-1.54509	-3.55178
-1.02999e+07	5.60865e+06	-0.0761941	-0.038325	-1.67418	-1.54509	-4.02753
-1.02999e+07	5.64944e+06	-0.0761941	-0.038325	-1.52296	-1.46955	-3.33056
-1.02999e+07	5.69023e+06	-0.0761941	-0.0113004	-1.76354	-1.54509	-3.87898
-1.02999e+07	5.73102e+06	-0.0928769	-0.0113004	-2.12805	-1.61372	-3.57458
-1.02999e+07	5.77181e+06	-0.0928769	-0.0113004	-1.23068	-0.455155	-2.02843
-1.02999e+07	5.8126e+06	-0.0928769	-0.0113004	-1.32005	-0.510132	-2.21786
-1.02999e+07	5.85339e+06	-0.0538416	-0.0113004	-1.37225	-0.653004	-2.19152
-1.02999e+07	5.89418e+06	-0.0538416	-0.0113004	-1.47587	-0.559911	-2.02632
-1.02999e+07	5.93497e+06	-0.0214499	-0.00313219	-1.67153	-0.510132	-2.00722
-1.02999e+07	5.97576e+06	-0.0214499	-0.00313219	-2.49797	-0.469548	-3.06899
-1.02999e+07	6.01655e+06	-0.0214499	-0.00313219	-2.2557	-0.539484	-2.55178
-1.02999e+07	6.05734e+06	-0.0214499	-0.00313219	-1.6349	-0.571088	-2.90711
-1.02999e+07	6.09813e+06	-0.0214499	-0.00313219	-1.67418	-0.613077	-2.11534
-1.02999e+07	6.13892e+06	-0.0214499	6.68831e-15	-1.74624	-0.650602	-2.55915
-1.02999e+07	6.17971e+06	-0.0214499	6.68831e-15	-1.57603	-0.650602	-2.47612
-1.02999e+07	6.2205e+06	-0.0053967	6.68831e-15	-1.48704	-0.613077	-2.60828
-1.02999e+07	6.26129e+06	-0.0053967	6.68831e-15	-1.48704	-0.680493	-2.11946
-1.02999e+07	6.30208e+06	-0.0214499	6.68831e-15	-1.25111	-0.568648	-2.27576
-1.02999e+07	6.34287e+06	-0.0053967	6.68831e-15	-1.07457	-0.357161	-1.94864
-1.02999e+07	6.38366e+06	-0.00474194	6.68831e-15	-1.49095	-0.296629	-2.70495
-1.02999e+07	6.42445e+06	-0.00474194	6.68831e-15	-1.3011	-0.403593	-1.90654
-1.02999e+07	6.46524e+06	-0.00474194	6.68831e-15	-1.25781	-0.357161	-1.82162
-1.02999e+07	6.50603e+06	-0.00474194	6.68831e-15	-0.973764	-0.296629	-1.97878
-1.02999e+07	6.54682e+06	-1.42872e-14	6.68831e-15	-1.90474	-0.160267	-2.27154
-1.02999e+07	6.58761e+06	-1.42872e-14	6.68831e-15	-1.29127	-0.165285	-1.81308
-1.02999e+07	6.6284e+06	-1.42872e-14	6.68831e-15	-1.26167	-0.0499329	-1.91687
-1.02999e+07	6.66919e+06	-1.42872e-14	6.68831e-15	-1.29127	-0.196028	-1.91687
-1.02999e+07	6.70998e+06	-1.42872e-14	6.68831e-15	-1.46184	0.803972	-0.441421
-1.02999e+07	6.75077e+06	-1.42872e-14	6.68831e-15	-1.29417	0.803972	-1.14449
-1.02999e+07	6.79156e+06	-1.42872e-14	6.68831e-15	-1.21755	0.803972	-1.09248
-1.02999e+07	6.83235e+06	-1.42872e-14	6.68831e-15	-0.870883	0.803972	-1.24314
-1.02999e+07	6.87314e+06	-1.42872e-14	6.68831e-15	-1.41645	0.124885	-0.730344
-1.02999e+07	6.91393e+06	-1.42872e-14	6.68831e-15	-0.737097	0.124885	-0.582883
-1.02999e+07	6.95472e+06	-1.42872e-14	6.68831e-15	-0.714342	0.124885	-0.45529
-1.02999e+07	6.99551e+06	-1.42872e-14	6.68831e-15	-1.16209	0.124885	-0.368169
-1.02999e+07	7.0363e+06	-1.42872e-14	6.68831e-15	-1.22331	0.124885	-0.0416243
-1.03482e+07	2.99808e+06	-0.443166	-0.30949	-2.63116	-2.1146	-6.48453
-1.03482e+07	3.03887e+06	-0.443166	-1.15165	-2.7795	-1.9773	-6.79077
-1.03482e+07	3.07966e+06	-0.744586	-0.960779	-4.45943	-3.66853	-6.92402
-1.03482e+07	3.12045e+06	-0.40341	-0.966449	-4.11971	-3.14078	-7.82314
-1.03482e+07	3.16124e+06	0.742495	-0.403521	-4.55322	-4.16399	-5.89114
-1.03482e+07	3.20203e+06	0.885654	-0.316898	-3.91772	-3.9102	-4.62793
-1.03482e+07	3.24282e+06	0.923806	-1.43997	-4.88689	-3.55857	-6.22248
-1.03482e+07	3.28361e+06	0.885654	-1.28679	-4.74921	-3.66853	-8.54561
-1.03482e+07	3.3244e+06	1.8688	-1.07268	-3.54017	-2.8349	-5.17349
-1.03482e+07	3.36519e+06	1.8328	-0.84783	-3.67941	-2.94576	-6.33074
-1.03482e+07	3.40598e+06	1.67834	-1.46478	-3.67941	-2.85245	-7.16511
-1.03482e+07	3.44677e+06	-0.321664	-1.43933	-3.18764	-3.28684	-8.71344
-1.03482e+07	3.48756e+06	-0.321664	-1.46202	-3.68695	-2.9773	-8.40871
-1.03482e+07	3.52835e+06	-0.257505	-1.5052	-3.12805	-3.1146	-8.19013
-1.03482e+07	3.56914e+06	-0.167196	-1.96078	-2.80721	-3.1146	-8.33074
-1.03482e+07	3.60993e+06	0.678336	-2.26879	-2.67418	-3.69589	-7.33074
-1.03482e+07	3.65072e+06	0.678336	-2.734	-2.19407	-4.12148	-7.2506
-1.03482e+07	3.69151e+06	-0.257505	-2.70696	-2.05427	-3.62575	-5.94738
-1.03482e+07	3.7323e+06	-0.40341	-1.96645	-2.06286	-3.28684	-5.15009
-1.03482e+07	3.77309e+06	-0.257505	-1.96078	-2.26527	-3.28684	-5.15009
-1.03482e+07	3.81388e+06	-0.167196	-1.30859	-1.26527	-3.1146	-4.0261
-1.03482e+07	3.85467e+06	0.630686	-1.30859	-1.24652	-3.28684	-3.44008
-1.03482e+07	3.89546e+06	0.59659	-1.30859	-1.74624	-2.9773	-4.60278
-1.03482e+07	3.93625e+06	0.593903	-1.96645	-2.12235	-3.69589	-7.11015
-1.03482e+07	3.97704e+06	0.64498	-1.92739	-2.32005	-4.16399	-8.35333
-1.03482e+07	4.01783e+06	0.64498	-1.92739	-2.28486	-4.41191	-6.43571
-1.03482e+07	4.05862e+06	0.630686	-1.96645	-2.7021	-4.16399	-6.43571
-1.03482e+07	4.09941e+06	0.630686	-2.15165	-2.73329	-4.20856	-7.48535
-1.03482e+07	4.1402e+06	0.630686	-1.30949	-1.7795	-4.20856	-7.25246
-1.03482e+07	4.18099e+06	-0.257505	-1.4159	-1.67153	-3.69589	-7.0181
-1.03482e+07	4.22178e+06	-0.257505	-1.07268	-1.7021	-3.55857	-7.49382
-1.03482e+07	4.26257e+06	-0.257505	-0.780467	-1.67153	-3.69589	-7.60351
-1.03482e+07	4.30336e+06	-0.257505	-0.634862	-2.10177	-3.62575	-6.71344
-1.03482e+07	4.34415e+06	-0.167196	-0.54749	-2.54017	-2.9773	-7.4385
-1.03482e+07	4.38494e+06	-0.167196	-0.54538	-2.14181	-3.66853	-6.34641
-1.03482e+07	4.42573e+06	-0.114346	-0.450716	-2.3599	-3.28684	-5.55127
-1.03482e+07	4.46652e+06	-0.114346	-0.119606	-3.02198	-2.41944	-5.40142
-1.03482e+07	4.50731e+06	-0.0928769	-0.0113004	-2.6526	-2.65664	-3.84446
-1.03482e+07	4.5481e+06	-0.0928769	-0.0687515	-2.14181	-2.41944	-4.40142
-1.03482e+07	4.58889e+06	-0.0928769	-0.119606	-2.18392	-2.94576	-4.40142
-1.03482e+07	4.62968e+06	-0.167196	-0.393161	-3.14181	-2.8349	-6.95601
-1.03482e+07	4.67047e+06	-0.114346	-0.450716	-4.02105	-2.94576	-6.63594
-1.03482e+07	4.71126e+06	-0.114346	-0.393161	-4.54017	-2.65386	-6.46945
-1.03482e+07	4.75205e+06	-0.0761941	-0.254949	-4.02198	-2.94576	-6.60278
-1.03482e+07	4.79284e+06	-0.131196	-0.119606	-4.02198	-2.69766	-6.31609
-1.03482e+07	4.83363e+06	-0.131196	-0.0687515	-2.73329	-2.83383	-3.74098
-1.03482e+07	4.87443e+06	-0.131196	-0.119606	-2.73329	-2.83383	-4.44008
-1.03482e+07	4.91522e+06	-0.131196	-0.0687515	-2.83142	-2.47314	-4.23316
-1.03482e+07	4.95601e+06	-0.131196	-0.0687515	-2.47587	-1.83025	-3.99899
-1.03482e+07	4.9968e+06	-0.0761941	-0.038325	-2.47587	-1.83025	-3.80808
-1.03482e+07	5.03759e+06	-0.114346	-0.0177397	-2.37225	-2.40149	-4.25911
-1.03482e+07	5.07838e+06	-0.0761941	-0.0177397	-2.57359	-2.83383	-3.24566
-1.03482e+07	5.11917e+06	-0.131196	-0.038325	-2.61121	-2.98114	-3.71168
-1.03482e+07	5.15996e+06	-0.114346	-0.254949	-2.47587	-2.71863	-4.23316
-1.03482e+07	5.20075e+06	-0.0761941	-0.254949	-2.49797	-2.24981	-4.51625
-1.03482e+07	5.24154e+06	-0.0761941	-0.190124	-1.45303	-2.17293	-3.02632
-1.03482e+07	5.28233e+06	-0.0761941	-0.119606	-1.10396	-1.55991	-3.65626
-1.03482e+07	5.32312e+06	-0.0761941	-0.0687515	-1.80721	-1.55991	-3.96149
-1.03482e+07	5.36391e+06	-0.0761941	-0.119606	-1.82753	-1.51013	-4.02843
-1.03482e+07	5.4047e+06	-0.131196	-0.190124	-1.63116	-1.51426	-3.96149
-1.03482e+07	5.44549e+06	-0.131196	-0.119606	-1.84221	-1.51426	-4.13944
-1.03482e+07	5.48628e+06	-0.131196	-0.0687515	-1.4634	-1.4553	-3.52435
-1.03482e+07	5.52707e+06	-0.131196	-0.119606	-1.56668	-1.45516	-4.50574
-1.03482e+07	5.56786e+06	-0.0761941	-0.119606	-1.67418	-1.4553	-3.62222
-1.03482e+07	5.60865e+06	-0.0761941	-0.038325	-1.56668	-1.54509	-3.33056
-1.03482e+07	5.64944e+06	-0.0761941	-0.038325	-1.77341	-1.4553	-3.94485
-1.03482e+07	5.69023e+06	-0.0761941	-0.0113004	-1.77341	-1.54509	-3.33056
-1.03482e+07	5.73102e+06	-0.0761941	-0.0113004	-1.63116	-1.54509	-3.94485
-1.03482e+07	5.77181e+06	-0.0928769	-0.0113004	-1.3285	-1.4553	-3.02843
-1.03482e+07	5.8126e+06	-0.0928769	-0.0113004	-1.2931	-0.510132	-2.36787
-1.03482e+07	5.85339e+06	-0.0538416	-0.0113004	-1.18764	-0.559911	-2.0721
-1.03482e+07	5.89418e+06	-0.0538416	-0.0113004	-1.67153	-0.559911	-2.2122
-1.03482e+07	5.93497e+06	-0.0508573	-0.00313219	-1.67153	-0.455303	-2.59184
-1.03482e+07	5.97576e+06	-0.0214499	-0.00313219	-2.18764	-0.469548	-3.13944
-1.03482e+07	6.01655e+06	-0.0214499	-0.00313219	-2.2557	-0.539484	-2.55178
-1.03482e+07	6.05734e+06	-0.0214499	-0.00313219	-1.80721	-0.539484	-3.02753
-1.03482e+07	6.09813e+06	-0.0214499	-0.00313219	-1.56668	-0.613077	-2.4809
-1.03482e+07	6.13892e+06	-0.0214499	-0.00313219	-1.74624	-0.650602	-2.55793
-1.03482e+07	6.17971e+06	-0.0214499	6.68831e-15	-1.73332	-0.650602	-2.86397
-1.03482e+07	6.2205e+06	-0.0214499	6.68831e-15	-1.57603	-0.650602	-2.47612
-1.03482e+07	6.26129e+06	-0.0053967	6.68831e-15	-1.52165	-0.749983	-2.85998
-1.03482e+07	6.30208e+06	-0.0053967	6.68831e-15	-1.48704	-0.749983	-2.67581
-1.03482e+07	6.34287e+06	-0.0053967	6.68831e-15	-1.24652	-0.568648	-2.14652
-1.03482e+07	6.38366e+06	-0.00474194	6.68831e-15	-1.31452	-0.403593	-2.39123
-1.03482e+07	6.42445e+06	-0.00474194	6.68831e-15	-1.3011	-0.403593	-1.90654
-1.03482e+07	6.46524e+06	-0.00474194	6.68831e-15	-0.976581	-0.680493	-1.91011
-1.03482e+07	6.50603e+06	-0.00474194	6.68831e-15	-0.950897	-0.296629	-1.50985
-1.03482e+07	6.54682e+06	-1.42872e-14	6.68831e-15	-1.79645	-0.188679	-2.33563
-1.03482e+07	6.58761e+06	-1.42872e-14	6.68831e-15	-1.26167	-0.165285	-2.00006
-1.03482e+07	6.6284e+06	-1.42872e-14	6.68831e-15	-1.26167	-0.121258	-1.71185
-1.03482e+07	6.66919e+06	-1.42872e-14	6.68831e-15	-1.75336	-0.196028	-1.83041
-1.03482e+07	6.70998e+06	-1.42872e-14	6.68831e-15	-1.45855	0.803972	-0.972137
-1.03482e+07	6.79156e+06	-1.42872e-14	6.68831e-15	-1.41645	0.803972	-1.62235
-1.03482e+07	6.83235e+06	-1.42872e-14	6.68831e-15	-1.39282	0.631322	-0.916871
-1.03482e+07	6.87314e+06	-1.42872e-14	6.68831e-15	-1.41645	0.124885	-0.730344
-1.03482e+07	6.91393e+06	-1.42872e-14	6.68831e-15	-0.737097	0.124885	-0.582883
-1.03482e+07	6.95472e+06	-1.42872e-14	6.68831e-15	-0.818226	0.124885	-0.45803
-1.03482e+07	6.99551e+06	-1.42872e-14	6.68831e-15	-1.16209	0.124885	-0.368169
-1.03723e+06	1.04015e+06	0.427683	0.713205	1.24857	4.55749	8.56681
-1.03723e+06	1.08094e+06	0.664394	0.537984	-1.75143	1.61773	2.39273
-1.03723e+06	1.12173e+06	0.424272	0.927319	-2.27214	2.93035	3.39273
-1.03723e+06	1.16252e+06	0.354982	0.537984	-0.117879	1.58153	3.0914
-1.03723e+06	1.20331e+06	0.598688	0.535215	-1.4777	0.473744	-0.0905975
-1.03723e+06	1.2441e+06	-0.574981	0.927319	-1.81276	-1.0167	1.23972
-1.03723e+06	1.28489e+06	-0.580502	-0.0726805	-2.57625	-1.49378	-0.103201
-1.03723e+06	1.32568e+06	-0.61321	0.264709	-1.33858	0.19224	-0.411349
-1.03723e+06	1.36647e+06	-0.549553	0.352018	0.316147	-1.08572	-1.25195
-1.03723e+06	1.40726e+06	-0.574981	0.325645	-0.672189	-2.99758	-2.83828
-1.03723e+06	1.44805e+06	-0.574981	0.325645	0.184691	-1.89249	0.396783
-1.03723e+06	1.48884e+06	-0.574981	-0.647982	2.91283	-2.74064	-1.60656
-1.03723e+06	1.52963e+06	-0.580502	-0.780467	3.33812	-2.16399	-1.157
-1.03723e+06	1.57042e+06	-0.584708	0.219975	2.89583	-2.9102	-0.294147
-1.03723e+06	1.61121e+06	-0.580502	0.219975	3.66142	-2.9102	-0.157002
-1.03723e+06	1.652e+06	-0.719305	0.219975	4.66142	-2.48541	-0.41225
-1.03723e+06	1.69279e+06	-0.7306	0.449936	4.3724	-2.74133	-2.27905
-1.03723e+06	1.73358e+06	-0.744586	0.337555	3.81567	-2.41944	-0.00625102
-1.03723e+06	1.77437e+06	-0.443166	0.370314	2.72035	-3.20662	-0.665767
-1.03723e+06	1.81516e+06	-0.369314	0.299365	2.84305	-2.47314	1.82651
-1.03723e+06	1.85595e+06	-0.321664	0.45462	4.3474	-1.83025	3.39722
-1.03723e+06	1.89674e+06	-0.131196	0.474562	4.7069	-0.776589	5.3523
-1.03723e+06	1.93753e+06	-0.114346	0.549284	3.37582	-0.510132	3.03851
-1.03723e+06	1.97832e+06	-0.114346	-0.190124	2.8083	-0.613721	1.45627
-1.03723e+06	2.01911e+06	-0.131196	-0.254949	2.60037	-0.539484	1.73769
-1.03723e+06	2.0599e+06	-0.0761941	-0.190124	0.763157	-0.613077	-0.307123
-1.03723e+06	2.10069e+06	-0.0538416	-0.119606	1.0491	-0.403593	0.108793
-1.03723e+06	2.14148e+06	-0.0214499	-0.119606	0.157926	-0.296629	-0.816593
-1.03723e+06	2.18227e+06	-0.0053967	-0.119606	-0.861136	-1.28439	-2.48639
-1.03723e+06	2.22306e+06	-0.0053967	-0.119606	-1.21755	-0.160267	-1.84661
-1.03723e+06	2.26385e+06	-0.0053967	-0.254949	-0.714342	-0.0509889	-1.71185
-1.03723e+06	2.30464e+06	-0.0053967	-0.254949	-1.16209	-0.121258	-2.09248
-1.03723e+06	2.34543e+06	-0.00474194	-0.254949	-1.22331	-0.368678	-2.35465
-1.03723e+06	2.38622e+06	-0.00474194	-0.254949	-1.08945	-0.368678	-1.82119
-1.03723e+06	2.42701e+06	-0.00474194	-0.306298	-1.03862	-0.388841	-1.65857
-1.03723e+06	2.46781e+06	-0.00474194	-0.254949	-0.971563	-0.388841	-1.65857
-1.03723e+06	2.5086e+06	-0.00474194	-0.190124	-1.08945	-0.179989	-1.65857
-1.03723e+06	2.54939e+06	-0.00474194	-0.190124	-0.96196	-0.217064	-1.65857
-1.03723e+06	2.59018e+06	-1.42872e-14	-0.254949	-1.08945	-0.217064	-1.58288
-1.03723e+06	2.63097e+06	-1.42872e-14	-0.254949	-0.96196	-0.217064	-1.65857
-1.03723e+06	2.67176e+06	-1.42872e-14	-0.254949	-1.16478	-0.217064	-1.82119
-1.03723e+06	2.71255e+06	-1.42872e-14	-0.119606	-0.818226	-0.217064	-1.83784
-1.03723e+06	2.75334e+06	-1.42872e-14	-0.119606	-1.08945	-0.179989	-1.64952
-1.03723e+06	2.79413e+06	-1.42872e-14	-0.119606	-0.971563	-0.388841	-1.7847
-1.03723e+06	2.83492e+06	-1.42872e-14	-0.0687515	-0.0894501	-0.388841	-0.649525
-1.03723e+06	2.87571e+06	-1.42872e-14	-0.0687515	0.0284374	-0.431773	-0.784701
-1.03723e+06	2.9165e+06	-1.42872e-14	-0.0687515	0.214924	-0.388841	-0.45803
-1.03723e+06	2.95729e+06	-1.42872e-14	-0.0687515	-0.0386211	-0.388841	-0.54228
-1.03723e+06	2.99808e+06	-1.42872e-14	-0.0687515	-0.025563	-0.388841	-0.784701
-1.03723e+06	3.03887e+06	-1.42872e-14	-0.0687515	-0.025563	-0.368678	-0.582883
-1.03723e+06	3.07966e+06	-1.42872e-14	-0.119606	0.975233	-0.368678	0.162163
-1.03723e+06	3.12045e+06	-1.42872e-14	-0.0687515	1.11968	-0.368678	-0.264644
-1.03723e+06	3.16124e+06	-1.42872e-14	-0.038325	0.840424	-0.368678	-0.264644
-1.03723e+06	3.20203e+06	-1.42872e-14	-0.038325	1.18177	0.803972	0.746521
-1.03723e+06	3.24282e+06	-1.42872e-14	-0.119606	1.18177	0.948839	0.37765
-1.03723e+06	3.28361e+06	-1.42872e-14	-0.0687515	-0.159576	0.948839	-0.243139
-1.03723e+06	3.3244e+06	-1.42872e-14	-0.190124	0.262903	1.94901	1.02786
-1.03723e+06	3.36519e+06	-1.42872e-14	-0.119606	-0.294166	1.83472	1.42711
-1.03723e+06	3.40598e+06	-0.00474194	-0.254949	-0.703286	1.71561	0.375956
-1.03723e+06	3.44677e+06	-0.0508573	-0.54749	0.0262363	1.43135	1.15515
-1.03723e+06	3.48756e+06	-0.0508573	0.219975	-0.11429	0.386923	0.470273
-1.03723e+06	3.52835e+06	-0.0508573	0.350661	-0.545437	0.332639	0.853482
-1.03723e+06	836198	0.250963	0.535215	2.3482	3.19224	2.73283
-1.03723e+06	876989	0.250963	0.713205	1.61241	3.19054	2.85034
-1.03723e+06	917779	0.250963	0.713205	3.09559	4.9833	4.02796
-1.03723e+06	958569	1.52981	0.535215	4.34927	5.06958	9.64994
-1.03723e+06	999359	1.66439	0.713205	4.99526	5.1576	13.0743
-1.03964e+07	3.03887e+06	-0.315396	-0.415901	-2.24652	-2.74133	-4.35716
-1.03964e+07	3.07966e+06	-0.315396	-0.30949	-3.2557	-2.9773	-7.71344
-1.03964e+07	3.12045e+06	-0.315396	-0.569494	-3.7795	-3.1146	-8.79077
-1.03964e+07	3.16124e+06	0.556834	-1.15165	-4.35598	-4.12148	-6.26029
-1.03964e+07	3.20203e+06	1.6846	-0.308591	-3.76233	-3.55857	-5.10401
-1.03964e+07	3.24282e+06	0.678336	-0.30949	-3.49047	-4.20856	-4.503
-1.03964e+07	3.28361e+06	0.832804	-0.30949	-3.37371	-4.12148	-6.10401
-1.03964e+07	3.3244e+06	0.868804	-0.308591	-3.11971	-3.14078	-6.92901
-1.03964e+07	3.36519e+06	0.923806	-0.415901	-3.95106	-2.74133	-7.54561
-1.03964e+07	3.40598e+06	0.885654	-0.0726805	-3.14181	-2.74133	-5.17349
-1.03964e+07	3.44677e+06	0.885654	-1.46478	-3.10177	-3.62575	-6.17349
-1.03964e+07	3.48756e+06	0.832804	-1.40352	-2.47587	-3.66853	-7.35434
-1.03964e+07	3.52835e+06	0.678336	-1.40352	-2.37225	-3.62575	-6.87951
-1.03964e+07	3.56914e+06	0.678336	-1.3169	-3.45303	-3.14078	-8.60351
-1.03964e+07	3.60993e+06	0.630686	-1.96078	-3.23068	-4.20856	-9.23933
-1.03964e+07	3.65072e+06	0.64498	-3.04004	-3.10396	-3.85533	-9.35333
-1.03964e+07	3.69151e+06	0.630686	-2.96742	-2.84221	-4.41191	-7.34821
-1.03964e+07	3.7323e+06	-0.321664	-3.04004	-2.25822	-3.48541	-9.50894
-1.03964e+07	3.77309e+06	-0.257505	-1.92739	-2.57603	-3.14078	-7.12539
-1.03964e+07	3.81388e+06	-0.257505	-1.30859	-1.66916	-3.69589	-5.40142
-1.03964e+07	3.85467e+06	0.678336	-1.30949	-1.19407	-3.69589	-4.60278
-1.03964e+07	3.89546e+06	0.678336	-1.56949	-1.4634	-3.48541	-6.33074
-1.03964e+07	3.93625e+06	0.684604	-1.92739	-2.12805	-3.9102	-8.18647
-1.03964e+07	3.97704e+06	0.684604	-2.734	-1.47587	-4.41191	-7.83445
-1.03964e+07	4.01783e+06	0.684604	-1.30949	-1.67153	-4.41191	-7.25246
-1.03964e+07	4.05862e+06	0.593903	-1.40352	-1.28486	-4.12148	-7.24703
-1.03964e+07	4.09941e+06	0.593903	-0.674355	-1.67153	-3.14078	-5.87951
-1.03964e+07	4.1402e+06	0.593903	-0.550064	-1.67153	-3.48541	-6.16511
-1.03964e+07	4.18099e+06	-0.167196	-0.780025	-1.37225	-3.14078	-6.40871
-1.03964e+07	4.22178e+06	-0.167196	-0.649339	-1.37225	-3.66853	-5.95601
-1.03964e+07	4.26257e+06	-0.131196	-0.612783	-1.37225	-2.9773	-5.12539
-1.03964e+07	4.30336e+06	-0.257505	-0.629686	-1.7021	-2.76912	-4.46945
-1.03964e+07	4.34415e+06	-0.167196	-0.629686	-1.78635	-3.1146	-7.50894
-1.03964e+07	4.38494e+06	-0.167196	-0.629686	-2.14181	-3.14078	-7.08879
-1.03964e+07	4.42573e+06	-0.131196	-0.54749	-2.14181	-3.62575	-6.71344
-1.03964e+07	4.46652e+06	-0.131196	-0.393161	-2.6526	-2.76912	-5.95601
-1.03964e+07	4.50731e+06	-0.131196	-0.306298	-3.54017	-2.85245	-6.95601
-1.03964e+07	4.5481e+06	-0.167196	-0.306298	-2.18392	-2.85245	-6.1519
-1.03964e+07	4.58889e+06	-0.167196	-0.525438	-2.54017	-2.8349	-6.40871
-1.03964e+07	4.62968e+06	-0.167196	-0.54749	-3.83003	-2.8349	-7.48453
-1.03964e+07	4.67047e+06	-0.114346	-0.525438	-4.02105	-2.94576	-6.55127
-1.03964e+07	4.71126e+06	-0.0761941	-0.393161	-4.02105	-2.76912	-6.95601
-1.03964e+07	4.75205e+06	-0.0761941	-0.306298	-4.3599	-2.65386	-7.02292
-1.03964e+07	4.79284e+06	-0.131196	-0.038325	-2.80965	-2.69766	-4.84446
-1.03964e+07	4.83363e+06	-0.131196	-0.038325	-2.78635	-2.83383	-4.44008
-1.03964e+07	4.87443e+06	-0.131196	-0.038325	-2.83142	-2.71863	-4.23316
-1.03964e+07	4.91522e+06	-0.131196	-0.0687515	-2.61121	-2.47314	-3.70345
-1.03964e+07	4.95601e+06	-0.131196	-0.038325	-2.61121	-2.24981	-3.6477
-1.03964e+07	4.9968e+06	-0.131196	-0.0687515	-2.28486	-2.24981	-3.99899
-1.03964e+07	5.03759e+06	-0.131196	-0.0687515	-2.61121	-2.40149	-3.99899
-1.03964e+07	5.07838e+06	-0.0928769	-0.0687515	-2.47587	-2.24981	-3.84276
-1.03964e+07	5.11917e+06	-0.114346	-0.0687515	-2.67153	-2.83383	-3.97891
-1.03964e+07	5.15996e+06	-0.114346	-0.038325	-2.67941	-2.71863	-3.97891
-1.03964e+07	5.20075e+06	-0.0761941	-0.119606	-2.61121	-2.47314	-3.99899
-1.03964e+07	5.24154e+06	-0.0761941	-0.119606	-2.49797	-1.83025	-4.02632
-1.03964e+07	5.28233e+06	-0.0761941	-0.0687515	-1.68695	-1.77659	-2.74462
-1.03964e+07	5.32312e+06	-0.0761941	-0.0687515	-2.10396	-1.67848	-3.99826
-1.03964e+07	5.36391e+06	-0.0761941	-0.119606	-1.63116	-1.55991	-4.02843
-1.03964e+07	5.4047e+06	-0.131196	-0.119606	-1.82753	-1.653	-4.03029
-1.03964e+07	5.44549e+06	-0.114346	-0.119606	-1.82753	-1.653	-4.13944
-1.03964e+07	5.48628e+06	-0.114346	-0.0687515	-1.63116	-1.4553	-3.57458
-1.03964e+07	5.52707e+06	-0.131196	-0.119606	-1.62418	-1.45516	-3.52435
-1.03964e+07	5.56786e+06	-0.0761941	-0.119606	-1.52296	-1.46955	-3.87898
-1.03964e+07	5.60865e+06	-0.0761941	-0.038325	-1.52296	-1.54509	-3.70786
-1.03964e+07	5.64944e+06	-0.0761941	-0.038325	-1.62418	-1.61372	-3.62222
-1.03964e+07	5.69023e+06	-0.0761941	-0.0113004	-1.76354	-1.54509	-3.87898
-1.03964e+07	5.73102e+06	-0.0761941	-0.0177397	-1.4634	-1.57736	-3.87898
-1.03964e+07	5.77181e+06	-0.0928769	-0.0113004	-1.3285	-1.4553	-3.02843
-1.03964e+07	5.8126e+06	-0.0928769	-0.0113004	-1.32005	-0.51426	-2.27543
-1.03964e+07	5.85339e+06	-0.0538416	-0.0113004	-1.57163	-0.559911	-2.19152
-1.03964e+07	5.89418e+06	-0.0508573	-0.0113004	-1.67153	-0.559911	-2.3139
-1.03964e+07	5.93497e+06	-0.0508573	-0.00313219	-1.7021	-0.455303	-2.00722
-1.03964e+07	5.97576e+06	-0.0214499	-0.00313219	-2.57359	-0.613721	-2.96149
-1.03964e+07	6.01655e+06	-0.0214499	-0.00313219	-2.23068	-0.539484	-2.94485
-1.03964e+07	6.05734e+06	-0.0214499	-0.00313219	-2.12235	-0.539484	-2.46085
-1.03964e+07	6.09813e+06	-0.0214499	-0.00313219	-1.4634	-0.650602	-2.72636
-1.03964e+07	6.13892e+06	-0.0214499	-0.00313219	-1.25822	-0.650602	-2.59435
-1.03964e+07	6.17971e+06	-0.0214499	6.68831e-15	-1.73332	-0.650602	-2.86397
-1.03964e+07	6.2205e+06	-0.0214499	6.68831e-15	-1.73332	-0.650602	-2.86397
-1.03964e+07	6.26129e+06	-0.0053967	6.68831e-15	-1.73332	-0.613077	-2.47612
-1.03964e+07	6.30208e+06	-0.0053967	6.68831e-15	-1.52165	-0.749983	-2.85998
-1.03964e+07	6.34287e+06	-0.0053967	6.68831e-15	-1.23464	-0.680493	-2.40623
-1.03964e+07	6.38366e+06	-0.00474194	6.68831e-15	-1.06286	-0.403593	-2.38204
-1.03964e+07	6.42445e+06	-0.00474194	6.68831e-15	-1.71994	-0.374748	-1.97406
-1.03964e+07	6.46524e+06	-0.00474194	6.68831e-15	-1.18156	-0.403593	-1.51613
-1.03964e+07	6.50603e+06	-0.00474194	6.68831e-15	-0.907279	-0.403593	-1.71468
-1.03964e+07	6.54682e+06	-1.42872e-14	6.68831e-15	-1.84207	-0.188679	-2.14088
-1.03964e+07	6.58761e+06	-1.42872e-14	6.68831e-15	-1.29127	-0.0843802	-2.10491
-1.03964e+07	6.6284e+06	-1.42872e-14	6.68831e-15	-1.26167	-0.0511608	-1.44142
-1.03964e+07	6.66919e+06	-1.42872e-14	6.68831e-15	-1.75336	-0.196028	-1.83041
-1.03964e+07	6.70998e+06	-1.42872e-14	6.68831e-15	-1.45855	0.803972	-0.972137
-1.03964e+07	6.79156e+06	-1.42872e-14	6.68831e-15	-1.21755	0.803972	-1.09248
-1.03964e+07	6.83235e+06	-1.42872e-14	6.68831e-15	-1.39282	0.631322	-0.916871
-1.03964e+07	6.87314e+06	-1.42872e-14	6.68831e-15	-1.41645	0.124885	-0.730344
-1.03964e+07	6.91393e+06	-1.42872e-14	6.68831e-15	-0.737097	0.124885	-0.582883
-1.03964e+07	6.95472e+06	-1.42872e-14	6.68831e-15	-0.714342	0.124885	-0.45529
-1.03964e+07	6.99551e+06	-1.42872e-14	6.68831e-15	-1.16209	0.124885	-0.368169
-1.04446e+07	3.12045e+06	-0.40341	-0.415901	-2.24652	-2.85245	-4.15009
-1.04446e+07	3.16124e+06	-0.406097	-0.313587	-3.23068	-3.1146	-8.16511
-1.04446e+07	3.20203e+06	-0.406097	-0.966449	-2.54017	-3.14078	-7.66577
-1.04446e+07	3.24282e+06	0.350423	-0.960779	-3.94523	-3.69589	-4.503
-1.04446e+07	3.28361e+06	0.684604	-1.30859	-3.78428	-4.12148	-5.36495
-1.04446e+07	3.3244e+06	0.64498	-0.960779	-2.21335	-3.48541	-3.52689
-1.04446e+07	3.36519e+06	0.868804	-1.15165	-3.50368	-3.48541	-5.71945
-1.04446e+07	3.40598e+06	0.885654	-0.415901	-3.17065	-2.74133	-5.40101
-1.04446e+07	3.44677e+06	2.8328	-1.46478	-3.499	-2.74133	-5.69895
-1.04446e+07	3.48756e+06	2.8688	-1.07268	-2.54017	-2.74133	-4.49382
-1.04446e+07	3.52835e+06	1.8688	-0.735291	-1.83142	-3.66853	-5.16511
-1.04446e+07	3.56914e+06	1.74249	-1.28679	-2.28486	-3.48541	-5.7965
-1.04446e+07	3.60993e+06	1.67834	-1.40352	-2.18764	-4.12148	-5.17349
-1.04446e+07	3.65072e+06	1.64498	-1.30949	-2.57359	-4.67379	-5.51705
-1.04446e+07	3.69151e+06	1.64498	-3.04004	-2.61121	-3.85533	-7.66577
-1.04446e+07	3.7323e+06	1.5939	-3.40168	-2.18764	-4.34286	-7.86847
-1.04446e+07	3.77309e+06	-0.369314	-2.96742	-3.45303	-4.67379	-10.765
-1.04446e+07	3.81388e+06	0.630686	-2.96742	-2.2931	-4.67379	-6.43571
-1.04446e+07	3.85467e+06	0.64498	-2.734	-2.49797	-4.20856	-8.35333
-1.04446e+07	3.89546e+06	0.64498	-1.96078	-2.37225	-3.55857	-8.69895
-1.04446e+07	3.93625e+06	0.64498	-1.92739	-2.47587	-4.67379	-9.3323
-1.04446e+07	3.97704e+06	0.630686	-1.96645	-1.80965	-4.96818	-6.84231
-1.04446e+07	4.01783e+06	0.593903	-1.28679	-1.61121	-4.20856	-6.0181
-1.04446e+07	4.05862e+06	0.59659	-0.674355	-1.28486	-4.20856	-6.35434
-1.04446e+07	4.09941e+06	0.59659	-0.649339	-1.57359	-4.12148	-6.50894
-1.04446e+07	4.1402e+06	0.630686	-0.629686	-1.37225	-3.66853	-5.2506
-1.04446e+07	4.18099e+06	-0.167196	-0.634862	-1.61121	-2.9773	-5.48227
-1.04446e+07	4.22178e+06	-0.167196	-0.629686	-1.49797	-2.74133	-4.05181
-1.04446e+07	4.26257e+06	-0.131196	-0.629686	-1.49797	-2.8349	-4.18115
-1.04446e+07	4.30336e+06	-0.131196	-0.634862	-1.2931	-2.94576	-4.29277
-1.04446e+07	4.34415e+06	-0.114346	-0.634862	-1.28486	-2.74133	-5.12539
-1.04446e+07	4.38494e+06	-0.114346	-0.550064	-2.02198	-3.1146	-6.71344
-1.04446e+07	4.42573e+06	-0.131196	-0.612783	-2.6526	-3.69589	-7.49382
-1.04446e+07	4.46652e+06	-0.131196	-0.700635	-2.34177	-2.9773	-6.08879
-1.04446e+07	4.50731e+06	-0.167196	-0.54749	-2.6526	-2.9773	-6.34641
-1.04446e+07	4.5481e+06	-0.167196	-0.54749	-2.6526	-2.74133	-7.4385
-1.04446e+07	4.58889e+06	-0.167196	-0.629686	-2.83003	-3.28684	-7.52377
-1.04446e+07	4.62968e+06	-0.167196	-0.700635	-4.04763	-3.1146	-7.7965
-1.04446e+07	4.67047e+06	-0.114346	-0.54749	-4.02105	-2.76912	-7.33074
-1.04446e+07	4.71126e+06	-0.0761941	-0.393161	-3.14181	-2.8349	-6.18686
-1.04446e+07	4.75205e+06	-0.0761941	-0.306298	-3.14181	-2.85245	-6.18686
-1.04446e+07	4.79284e+06	-0.0761941	-0.190124	-3.02198	-2.65386	-5.31609
-1.04446e+07	4.83363e+06	-0.0928769	-0.119606	-2.7021	-2.92624	-3.72239
-1.04446e+07	4.87443e+06	-0.0928769	-0.119606	-2.37225	-2.71863	-3.6477
-1.04446e+07	4.91522e+06	-0.131196	-0.0687515	-2.57359	-2.98114	-3.84276
-1.04446e+07	4.95601e+06	-0.131196	-0.038325	-2.2931	-2.47314	-4.25911
-1.04446e+07	4.9968e+06	-0.131196	-0.0687515	-2.67153	-2.40149	-3.71168
-1.04446e+07	5.03759e+06	-0.131196	-0.119606	-2.67153	-2.40149	-4.0261
-1.04446e+07	5.07838e+06	-0.0928769	-0.0687515	-2.7795	-2.47314	-3.97891
-1.04446e+07	5.11917e+06	-0.114346	-0.119606	-2.28486	-2.40149	-3.70345
-1.04446e+07	5.15996e+06	-0.114346	-0.119606	-2.47587	-2.98114	-4.15009
-1.04446e+07	5.20075e+06	-0.131196	-0.190124	-2.47587	-2.71863	-4.23316
-1.04446e+07	5.24154e+06	-0.0761941	-0.190124	-2.61121	-2.24981	-3.84276
-1.04446e+07	5.28233e+06	-0.0761941	-0.254949	-1.57359	-1.77659	-3.51625
-1.04446e+07	5.32312e+06	-0.0761941	-0.119606	-2.25875	-1.67848	-4.00722
-1.04446e+07	5.36391e+06	-0.0928769	-0.119606	-2.12805	-1.67848	-4.21786
-1.04446e+07	5.4047e+06	-0.131196	-0.190124	-2.10396	-1.77659	-4.0721
-1.04446e+07	5.44549e+06	-0.114346	-0.119606	-1.84221	-1.77659	-4.27543
-1.04446e+07	5.48628e+06	-0.114346	-0.119606	-1.80721	-1.51013	-4.0781
-1.04446e+07	5.52707e+06	-0.131196	-0.119606	-1.4634	-1.45516	-3.76366
-1.04446e+07	5.56786e+06	-0.0761941	-0.119606	-1.56668	-1.4553	-3.94485
-1.04446e+07	5.60865e+06	-0.0761941	-0.038325	-1.25822	-1.61372	-3.70786
-1.04446e+07	5.64944e+06	-0.0761941	-0.0687515	-1.77341	-1.61372	-3.62222
-1.04446e+07	5.69023e+06	-0.0761941	-0.038325	-1.69738	-1.54509	-3.46085
-1.04446e+07	5.73102e+06	-0.0761941	-0.0177397	-1.6349	-1.59458	-3.62222
-1.04446e+07	5.77181e+06	-0.0928769	-0.0113004	-1.12235	-1.59458	-2.83011
-1.04446e+07	5.8126e+06	-0.0928769	-0.0113004	-1.45303	-0.455155	-2.13944
-1.04446e+07	5.85339e+06	-0.0538416	-0.0113004	-1.37225	-0.51426	-2.59184
-1.04446e+07	5.89418e+06	-0.0508573	-0.0113004	-1.47587	-0.510132	-2.3139
-1.04446e+07	5.93497e+06	-0.0508573	-0.00313219	-1.83142	-0.455303	-1.74462
-1.04446e+07	5.97576e+06	-0.0214499	-0.00313219	-2.57359	-0.613721	-2.96149
-1.04446e+07	6.01655e+06	-0.0214499	-0.00313219	-2.45303	-0.594579	-3.32571
-1.04446e+07	6.05734e+06	-0.0214499	-0.00313219	-1.80721	-0.539484	-3.02753
-1.04446e+07	6.09813e+06	-0.0214499	-0.00313219	-1.4634	-0.571088	-2.55639
-1.04446e+07	6.13892e+06	-0.0214499	-0.00313219	-1.69738	-0.650602	-2.42345
-1.04446e+07	6.17971e+06	-0.0214499	-0.00313219	-1.74624	-0.650602	-2.55793
-1.04446e+07	6.2205e+06	-0.0214499	6.68831e-15	-1.73332	-0.539484	-2.55915
-1.04446e+07	6.26129e+06	-0.0053967	6.68831e-15	-1.94182	-0.650602	-2.86397
-1.04446e+07	6.30208e+06	-0.0053967	6.68831e-15	-1.73332	-0.749983	-2.49229
-1.04446e+07	6.34287e+06	-0.0053967	6.68831e-15	-1.48704	-0.749983	-2.67581
-1.04446e+07	6.38366e+06	-0.00474194	6.68831e-15	-1.29471	-0.357161	-2.20876
-1.04446e+07	6.42445e+06	-0.00474194	6.68831e-15	-1.42876	-0.296629	-2.24678
-1.04446e+07	6.46524e+06	-0.00474194	6.68831e-15	-1.23684	-0.296629	-1.83438
-1.04446e+07	6.50603e+06	-0.00474194	6.68831e-15	-0.907279	-0.357161	-1.82625
-1.04446e+07	6.54682e+06	-1.42872e-14	6.68831e-15	-0.630681	-0.284391	-1.40587
-1.04446e+07	6.58761e+06	-1.42872e-14	6.68831e-15	-1.46184	-0.0843802	-1.70179
-1.04446e+07	6.6284e+06	-1.42872e-14	6.68831e-15	-1.26167	-0.0313849	-1.97214
-1.04446e+07	6.66919e+06	-1.42872e-14	6.68831e-15	-1.86114	-0.196028	-2.00006
-1.04446e+07	6.70998e+06	-1.42872e-14	6.68831e-15	-1.45855	0.950067	-0.830412
-1.04446e+07	6.75077e+06	-1.42872e-14	6.68831e-15	-1.26167	0.803972	-0.960329
-1.04446e+07	6.83235e+06	-1.42872e-14	6.68831e-15	-1.29127	0.631322	-0.960329
-1.04446e+07	6.87314e+06	-1.42872e-14	6.68831e-15	-1.34947	0.124885	-0.749361
-1.04446e+07	6.91393e+06	-1.42872e-14	6.68831e-15	-0.737097	0.124885	-0.582883
-1.04446e+07	6.95472e+06	-1.42872e-14	6.68831e-15	-0.714342	0.124885	-0.45529
-1.04446e+07	7.11788e+06	-1.42872e-14	6.68831e-15	-1.02477	0.202454	-0.0416243
-1.04929e+07	3.16124e+06	-0.369314	-0.313587	-1.35286	-2.8349	-3.25911
-1.04929e+07	3.20203e+06	-0.35502	-0.30949	-1.25111	-3.28684	-3.85406
-1.04929e+07	3.24282e+06	-0.406097	-0.960779	-2.28486	-3.1146	-7.43805
-1.04929e+07	3.28361e+06	-0.443166	-1.734	-4.35598	-3.69589	-6.3867
-1.04929e+07	3.3244e+06	0.350423	-2.68356	-2.11971	-3.62575	-4.60781
-1.04929e+07	3.36519e+06	0.64498	-0.569494	-2.50368	-2.76912	-4.82314
-1.04929e+07	3.40598e+06	0.832804	-0.415901	-2.37371	-2.41944	-4.00625
-1.04929e+07	3.44677e+06	1.74249	-1.40352	-3.11971	-2.76912	-5.67999
-1.04929e+07	3.48756e+06	2.59659	-1.07268	-3.15695	-2.94576	-3.81762
-1.04929e+07	3.52835e+06	1.74249	-0.647982	-4.34177	-2.85245	-7.23933
-1.04929e+07	3.56914e+06	1.59659	-1.07268	-2.7021	-3.1146	-5.87951
-1.04929e+07	3.60993e+06	1.64498	-1.28679	-2.49797	-3.14078	-6.60351
-1.04929e+07	3.65072e+06	1.5939	-1.46202	-2.45303	-4.12148	-6.08879
-1.04929e+07	3.69151e+06	1.64498	-1.5052	-2.57359	-4.67379	-5.34821
-1.04929e+07	3.7323e+06	1.5939	-3.29684	-2.67941	-4.96818	-9.00924
-1.04929e+07	3.77309e+06	0.64498	-5.44769	-2.10177	-4.74064	-7.00625
-1.04929e+07	3.81388e+06	0.64498	-5.4198	-2.80965	-4.74064	-10.063
-1.04929e+07	3.85467e+06	0.630686	-3.72571	-2.78635	-4.44167	-8.26029
-1.04929e+07	3.89546e+06	0.64498	-3.29684	-2.7795	-4.71494	-6.92402
-1.04929e+07	3.93625e+06	0.64498	-2.96742	-2.7795	-3.85533	-8.40101
-1.04929e+07	3.97704e+06	0.64498	-2.26879	-1.80965	-4.96818	-5.92402
-1.04929e+07	4.01783e+06	0.593903	-1.43933	-1.73329	-4.67379	-7.76501
-1.04929e+07	4.05862e+06	0.59659	-0.780467	-1.67153	-3.69589	-6.52377
-1.04929e+07	4.09941e+06	0.59659	-0.780025	-1.67153	-3.69589	-6.16511
-1.04929e+07	4.1402e+06	0.630686	-0.629686	-1.57163	-2.9773	-4.18686
-1.04929e+07	4.18099e+06	-0.167196	-0.700635	-1.49797	-2.41944	-3.94738
-1.04929e+07	4.22178e+06	-0.131196	-0.700635	-1.25875	-2.94576	-2.74098
-1.04929e+07	4.26257e+06	-0.131196	-0.629686	-1.3285	-2.8349	-3.65047
-1.04929e+07	4.30336e+06	-0.131196	-0.634862	-1.68695	-2.8349	-3.84446
-1.04929e+07	4.34415e+06	-0.114346	-0.662445	-1.57359	-2.74133	-4.40142
-1.04929e+07	4.38494e+06	-0.114346	-0.550064	-1.67153	-2.9773	-6.1519
-1.04929e+07	4.42573e+06	-0.114346	-0.550064	-1.73329	-3.28684	-6.33074
-1.04929e+07	4.46652e+06	-0.131196	-0.612783	-1.14181	-3.1146	-6.52377
-1.04929e+07	4.50731e+06	-0.167196	-0.612783	-2.02105	-3.28684	-6.35434
-1.04929e+07	4.5481e+06	-0.167196	-0.629686	-3.54017	-2.85245	-8.4385
-1.04929e+07	4.58889e+06	-0.167196	-0.662445	-2.54017	-3.28684	-7.16511
-1.04929e+07	4.62968e+06	-0.167196	-0.629686	-2.54017	-2.9773	-6.71344
-1.04929e+07	4.67047e+06	-0.114346	-0.54538	-3.3599	-2.94576	-7.1519
-1.04929e+07	4.71126e+06	-0.0761941	-0.393161	-3.3599	-2.76912	-5.46945
-1.04929e+07	4.75205e+06	-0.0761941	-0.393161	-3.3599	-2.8349	-6.48227
-1.04929e+07	4.79284e+06	-0.0761941	-0.306298	-3.54017	-2.8349	-6.18686
-1.04929e+07	4.83363e+06	-0.0928769	-0.190124	-2.73329	-2.92624	-4.44008
-1.04929e+07	4.87443e+06	-0.0928769	-0.119606	-2.67153	-2.98114	-4.0261
-1.04929e+07	4.91522e+06	-0.131196	-0.190124	-2.61121	-2.83383	-4.15009
-1.04929e+07	4.95601e+06	-0.131196	-0.038325	-2.28486	-2.90034	-4.23316
-1.04929e+07	4.9968e+06	-0.131196	-0.038325	-2.7021	-2.90034	-4.09906
-1.04929e+07	5.03759e+06	-0.131196	-0.0687515	-2.47587	-2.90034	-4.09906
-1.04929e+07	5.07838e+06	-0.114346	-0.0687515	-3.10177	-2.92624	-4.65047
-1.04929e+07	5.11917e+06	-0.131196	-0.119606	-2.78635	-2.40149	-4.35716
-1.04929e+07	5.15996e+06	-0.131196	-0.119606	-2.7021	-2.98114	-3.72239
-1.04929e+07	5.20075e+06	-0.131196	-0.119606	-2.73329	-2.83383	-4.44008
-1.04929e+07	5.24154e+06	-0.131196	-0.119606	-2.47587	-2.24981	-4.0261
-1.04929e+07	5.28233e+06	-0.0761941	-0.254949	-2.47587	-1.77659	-3.99899
-1.04929e+07	5.32312e+06	-0.0761941	-0.254949	-1.18764	-1.83025	-3.25911
-1.04929e+07	5.36391e+06	-0.0761941	-0.190124	-2.45303	-1.83025	-4.2122
-1.04929e+07	5.4047e+06	-0.131196	-0.190124	-2.25875	-1.77659	-4.2122
-1.04929e+07	5.44549e+06	-0.114346	-0.119606	-2.12805	-1.67848	-4.59184
-1.04929e+07	5.48628e+06	-0.0761941	-0.119606	-2.10396	-1.653	-3.99826
-1.04929e+07	5.52707e+06	-0.114346	-0.119606	-1.6349	-1.45516	-3.76366
-1.04929e+07	5.56786e+06	-0.0761941	-0.0687515	-1.77341	-1.4553	-3.51759
-1.04929e+07	5.60865e+06	-0.0761941	-0.038325	-1.56668	-1.46955	-3.87898
-1.04929e+07	5.64944e+06	-0.0761941	-0.0687515	-1.56668	-1.54509	-3.46085
-1.04929e+07	5.69023e+06	-0.0761941	-0.0687515	-1.56668	-1.59458	-3.33056
-1.04929e+07	5.73102e+06	-0.0761941	-0.0177397	-1.4634	-1.57109	-3.33056
-1.04929e+07	5.77181e+06	-0.0538416	-0.00313219	-0.842214	-1.57736	-2.55178
-1.04929e+07	5.8126e+06	-0.0538416	-0.0113004	-1.3285	-0.469548	-1.75462
-1.04929e+07	5.85339e+06	-0.0508573	-0.0113004	-1.18764	-0.51426	-2.21786
-1.04929e+07	5.89418e+06	-0.0508573	-0.0113004	-1.7021	-0.510132	-2.2122
-1.04929e+07	5.93497e+06	-0.0508573	-0.00313219	-1.7795	-0.455303	-2.3139
-1.04929e+07	5.97576e+06	-0.0214499	-0.00313219	-2.57163	-0.613721	-3.03029
-1.04929e+07	6.01655e+06	-0.0214499	-0.00313219	-2.49797	-0.594579	-2.57458
-1.04929e+07	6.05734e+06	-0.0214499	-0.00313219	-2.12235	-0.539484	-2.46085
-1.04929e+07	6.09813e+06	-0.0214499	-0.00313219	-1.6349	-0.539484	-3.05239
-1.04929e+07	6.13892e+06	-0.0214499	-0.00313219	-1.77341	-0.650602	-2.38188
-1.04929e+07	6.17971e+06	-0.0214499	-0.00313219	-1.69738	-0.650602	-2.42345
-1.04929e+07	6.2205e+06	-0.0214499	-0.00313219	-1.25822	-0.571088	-2.11534
-1.04929e+07	6.26129e+06	-0.0214499	6.68831e-15	-1.74624	-0.650602	-2.55915
-1.04929e+07	6.30208e+06	-0.0053967	6.68831e-15	-1.74624	-0.749983	-2.47612
-1.04929e+07	6.34287e+06	-0.0053967	6.68831e-15	-1.52165	-0.749983	-2.85998
-1.04929e+07	6.38366e+06	-0.00474194	6.68831e-15	-1.02737	-0.568648	-1.93328
-1.04929e+07	6.42445e+06	-0.00474194	6.68831e-15	-1.00564	-0.296629	-2.60503
-1.04929e+07	6.46524e+06	-0.00474194	6.68831e-15	-1.3011	-0.374748	-2.2589
-1.04929e+07	6.50603e+06	-0.00474194	6.68831e-15	-1.1459	-0.403593	-1.83438
-1.04929e+07	6.54682e+06	-1.42872e-14	6.68831e-15	-0.970144	-0.403593	-1.61229
-1.04929e+07	6.58761e+06	-1.42872e-14	6.68831e-15	-1.46184	-0.284391	-2.20928
-1.04929e+07	6.6284e+06	-1.42872e-14	6.68831e-15	-1.26167	-0.0509889	-1.83041
-1.04929e+07	6.66919e+06	-1.42872e-14	6.68831e-15	-1.75336	-0.196028	-1.83041
-1.04929e+07	6.70998e+06	-1.42872e-14	6.68831e-15	-1.45855	0.950067	-0.830412
-1.04929e+07	6.75077e+06	-1.42872e-14	6.68831e-15	-1.29417	0.803972	-1.14449
-1.04929e+07	6.87314e+06	-1.42872e-14	6.68831e-15	-1.34947	0.124885	-0.749361
-1.04929e+07	6.91393e+06	-1.42872e-14	6.68831e-15	-0.951041	0.124885	-0.649525
-1.04929e+07	6.95472e+06	-1.42872e-14	6.68831e-15	-0.714342	0.124885	-0.45529
-1.04929e+07	6.99551e+06	-1.42872e-14	6.68831e-15	-1.16209	0.124885	-0.368169
-1.04929e+07	7.11788e+06	-1.42872e-14	6.68831e-15	-1.02477	0.202454	-0.0416243
-1.05411e+07	3.20203e+06	-0.369314	-0.313587	-1.11439	-2.94576	-3.08938
-1.05411e+07	3.28361e+06	-0.369314	-1.30859	-1.6349	-2.8349	-7.1519
-1.05411e+07	3.3244e+06	-0.406097	-1.56949	-2.80965	-2.9773	-6.94826
-1.05411e+07	3.36519e+06	-0.406097	-1.30859	-4.04437	-2.8349	-9.38251
-1.05411e+07	3.40598e+06	-0.40341	-1.30859	-2.21952	-2.76912	-6.67999
-1.05411e+07	3.44677e+06	0.678336	-1.4159	-2.21952	-2.65386	-6.38251
-1.05411e+07	3.48756e+06	1.59659	-1.43997	-2.12681	-2.76912	-4.66577
-1.05411e+07	3.52835e+06	1.67834	-1.40352	-3.04437	-2.94576	-5.76501
-1.05411e+07	3.56914e+06	1.67834	-1.5052	-1.83003	-2.9773	-5.35333
-1.05411e+07	3.60993e+06	1.63069	-1.3169	-2.54017	-3.28684	-6.35333
-1.05411e+07	3.65072e+06	1.63069	-1.30859	-3.18392	-3.28684	-4.94826
-1.05411e+07	3.69151e+06	1.64498	-1.96078	-3.18392	-3.69589	-8.48045
-1.05411e+07	3.7323e+06	1.64498	-2.68356	-4.04763	-4.67379	-9.69831
-1.05411e+07	3.77309e+06	0.59659	-3.90409	-3.83003	-3.85533	-8.00625
-1.05411e+07	3.81388e+06	0.630686	-4.53925	-4.29642	-4.74064	-6.62793
-1.05411e+07	3.85467e+06	0.64498	-5.44769	-4.11317	-4.74064	-7.89114
-1.05411e+07	3.89546e+06	0.64498	-4.93964	-3.83003	-4.71494	-10.063
-1.05411e+07	3.93625e+06	0.593903	-3.04004	-3.6526	-4.41191	-9.80094
-1.05411e+07	3.97704e+06	0.684604	-2.15165	-3.02105	-4.67379	-9.00924
-1.05411e+07	4.01783e+06	0.593903	-1.3169	-2.14181	-4.67379	-7.83445
-1.05411e+07	4.05862e+06	0.64498	-0.780025	-1.73329	-3.9102	-7.41554
-1.05411e+07	4.09941e+06	0.630686	-0.780467	-1.7795	-3.66853	-5.87951
-1.05411e+07	4.1402e+06	0.630686	-0.550064	-1.57163	-2.85245	-5.2506
-1.05411e+07	4.18099e+06	-0.321664	-0.629686	-1.32005	-2.65386	-4.18115
-1.05411e+07	4.22178e+06	-0.321664	-0.629686	-1.25875	-2.41944	-3.94738
-1.05411e+07	4.26257e+06	-0.257505	-0.662445	-1.25875	-2.94576	-4.01082
-1.05411e+07	4.30336e+06	-0.257505	-0.662445	-1.23068	-2.74133	-4.18115
-1.05411e+07	4.34415e+06	-0.131196	-0.629686	-1.2557	-3.28684	-3.94738
-1.05411e+07	4.38494e+06	-0.131196	-0.612783	-1.25875	-2.9773	-4.05181
-1.05411e+07	4.42573e+06	-0.257505	-0.550064	-1.57163	-2.85245	-5.48227
-1.05411e+07	4.46652e+06	-0.321664	-0.550064	-1.47587	-2.74133	-5.55127
-1.05411e+07	4.50731e+06	-0.321664	-0.612783	-1.47587	-3.28684	-6.40871
-1.05411e+07	4.5481e+06	-0.321664	-0.634862	-0.733289	-2.74133	-5.33074
-1.05411e+07	4.58889e+06	-0.257505	-0.662445	-1.78635	-2.85245	-6.19013
-1.05411e+07	4.62968e+06	-0.257505	-0.662445	-3.02198	-2.94576	-7.40871
-1.05411e+07	4.67047e+06	-0.167196	-0.54538	-3.18392	-2.94576	-7.2506
-1.05411e+07	4.71126e+06	-0.0761941	-0.54538	-3.14181	-2.74133	-6.55127
-1.05411e+07	4.75205e+06	-0.0761941	-0.54538	-4.11317	-3.1146	-7.71344
-1.05411e+07	4.79284e+06	-0.0761941	-0.393161	-3.83003	-3.62575	-7.48453
-1.05411e+07	4.83363e+06	-0.0928769	-0.190124	-3.54017	-2.69766	-5.94862
-1.05411e+07	4.87443e+06	-0.0928769	-0.190124	-2.83142	-2.90034	-3.74098
-1.05411e+07	4.91522e+06	-0.131196	-0.119606	-2.28486	-2.83383	-4.15009
-1.05411e+07	4.95601e+06	-0.131196	-0.038325	-3.10177	-2.69766	-4.85406
-1.05411e+07	4.9968e+06	-0.131196	-0.0177397	-3.10177	-2.65664	-4.94738
-1.05411e+07	5.03759e+06	-0.131196	-0.038325	-3.02198	-2.65386	-5.05181
-1.05411e+07	5.07838e+06	-0.131196	-0.119606	-3.10177	-2.41944	-5.05181
-1.05411e+07	5.11917e+06	-0.114346	-0.0687515	-2.80965	-2.69766	-4.84446
-1.05411e+07	5.15996e+06	-0.114346	-0.119606	-2.80965	-2.65664	-4.84446
-1.05411e+07	5.20075e+06	-0.0761941	-0.119606	-2.78635	-3.20662	-4.65047
-1.05411e+07	5.24154e+06	-0.0761941	-0.119606	-2.80965	-2.24981	-4.04398
-1.05411e+07	5.28233e+06	-0.0761941	-0.190124	-2.7795	-1.77659	-4.0261
-1.05411e+07	5.32312e+06	-0.0761941	-0.254949	-1.28486	-2.17293	-2.99899
-1.05411e+07	5.36391e+06	-0.0761941	-0.190124	-2.57359	-2.24981	-4.25911
-1.05411e+07	5.4047e+06	-0.114346	-0.119606	-2.32005	-1.83025	-3.90255
-1.05411e+07	5.44549e+06	-0.131196	-0.119606	-2.25875	-1.77659	-4.3139
-1.05411e+07	5.48628e+06	-0.0761941	-0.119606	-2.10396	-1.77659	-4.21786
-1.05411e+07	5.52707e+06	-0.114346	-0.119606	-1.82753	-1.45516	-4.06899
-1.05411e+07	5.56786e+06	-0.0761941	-0.0687515	-1.80721	-1.4553	-3.76366
-1.05411e+07	5.60865e+06	-0.114346	-0.038325	-1.76354	-1.4553	-4.50574
-1.05411e+07	5.64944e+06	-0.114346	-0.0687515	-1.56668	-1.54509	-3.87898
-1.05411e+07	5.69023e+06	-0.114346	-0.0687515	-1.25822	-1.53948	-4.05239
-1.05411e+07	5.73102e+06	-0.0761941	-0.0177397	-0.463404	-1.6506	-3.02753
-1.05411e+07	5.77181e+06	-0.0538416	-0.00313219	-0.807212	-1.57109	-2.33056
-1.05411e+07	5.8126e+06	-0.0538416	-0.0113004	-1.23068	-0.613721	-1.57458
-1.05411e+07	5.85339e+06	-0.0508573	-0.0113004	-1.57163	-0.469548	-2.27543
-1.05411e+07	5.89418e+06	-0.0508573	-0.0113004	-1.67153	-0.51426	-2.19152
-1.05411e+07	5.93497e+06	-0.0508573	-0.0113004	-2.10177	-0.455155	-1.90255
-1.05411e+07	5.97576e+06	-0.0214499	-0.00313219	-1.67941	-0.613721	-2.59184
-1.05411e+07	6.01655e+06	-0.0214499	-0.00313219	-2.32005	-0.545087	-2.75462
-1.05411e+07	6.05734e+06	-0.0214499	-0.00313219	-2.2557	-0.577356	-2.62222
-1.05411e+07	6.09813e+06	-0.0214499	-0.00313219	-1.80721	-0.594579	-2.46085
-1.05411e+07	6.13892e+06	-0.0214499	-0.00313219	-1.62418	-0.577356	-2.55639
-1.05411e+07	6.17971e+06	-0.0214499	-0.00313219	-1.62418	-0.650602	-2.28722
-1.05411e+07	6.2205e+06	-0.0214499	-0.00313219	-1.67418	-0.571088	-2.54373
-1.05411e+07	6.26129e+06	-0.0214499	-0.00313219	-1.52296	-0.650602	-2.11534
-1.05411e+07	6.30208e+06	-0.0053967	6.68831e-15	-1.25822	-0.613077	-2.46808
-1.05411e+07	6.34287e+06	-0.0053967	6.68831e-15	-1.74624	-0.749983	-2.47612
-1.05411e+07	6.38366e+06	-0.00474194	6.68831e-15	-1.23724	-0.680493	-2.53285
-1.05411e+07	6.42445e+06	-0.00474194	6.68831e-15	-1.27327	-0.374748	-2.00327
-1.05411e+07	6.46524e+06	-0.00474194	6.68831e-15	-1.44114	-0.374748	-1.87511
-1.05411e+07	6.50603e+06	-0.00474194	6.68831e-15	-1.1459	-0.357161	-1.89121
-1.05411e+07	6.54682e+06	-0.00474194	6.68831e-15	-0.950897	-0.357161	-1.71468
-1.05411e+07	6.58761e+06	-1.42872e-14	6.68831e-15	-1.70329	-0.284391	-2.13109
-1.05411e+07	6.6284e+06	-1.42872e-14	6.68831e-15	-1.39282	-0.0509889	-1.81308
-1.05411e+07	6.66919e+06	-1.42872e-14	6.68831e-15	-1.45855	-0.196028	-1.97214
-1.05411e+07	6.70998e+06	-1.42872e-14	6.68831e-15	-1.45855	0.950067	-0.830412
-1.05411e+07	6.75077e+06	-1.42872e-14	6.68831e-15	-1.26167	0.803972	-0.960329
-1.05411e+07	6.87314e+06	-1.42872e-14	6.68831e-15	-0.949956	0.124885	-0.658566
-1.05411e+07	6.91393e+06	-1.42872e-14	6.68831e-15	-0.951041	0.124885	-0.649525
-1.05411e+07	6.95472e+06	-1.42872e-14	6.68831e-15	-0.714342	0.124885	-0.45529
-1.05411e+07	6.99551e+06	-1.42872e-14	6.68831e-15	-1.16209	0.124885	-0.368169
-1.05411e+07	7.11788e+06	-1.42872e-14	6.68831e-15	-1.02477	0.202454	-0.0416243
-1.05894e+07	2.87571e+06	-0.0214499	-1.5052	-1.71994	-0.594579	-2.46808
-1.05894e+07	2.9165e+06	-0.0214499	-1.3169	-1.44949	-0.594579	-2.55915
-1.05894e+07	2.95729e+06	-0.0214499	-1.5052	-1.6143	-0.577356	-3.01317
-1.05894e+07	3.3244e+06	-0.40341	-1.31359	-0.824166	-2.90034	-3.80808
-1.05894e+07	3.36519e+06	-0.369314	-1.31359	-1.67418	-2.65664	-5.18115
-1.05894e+07	3.40598e+06	-0.321664	-1.3169	-2.2557	-2.41944	-5.46945
-1.05894e+07	3.44677e+06	-0.257505	-1.3169	-2.49797	-2.69766	-7.2506
-1.05894e+07	3.48756e+06	-0.167196	-1.40352	-2.37225	-2.69766	-6.63594
-1.05894e+07	3.52835e+06	0.868804	-1.46202	-1.47587	-2.94576	-6.50894
-1.05894e+07	3.56914e+06	0.868804	-1.40352	-1.73329	-2.41944	-6.16511
-1.05894e+07	3.60993e+06	0.868804	-1.5052	-2.73329	-2.8349	-6.17349
-1.05894e+07	3.65072e+06	0.832804	-1.30949	-2.67941	-2.94576	-7.35434
-1.05894e+07	3.69151e+06	0.59659	-1.4159	-3.73329	-3.28684	-9.18647
-1.05894e+07	3.7323e+06	-0.406097	-2.26879	-4.14181	-3.14078	-10.8685
-1.05894e+07	3.77309e+06	-0.40341	-2.96742	-4.18392	-3.9102	-11.3847
-1.05894e+07	3.81388e+06	0.684604	-3.40168	-4.34177	-4.16399	-7.3867
-1.05894e+07	3.85467e+06	0.684604	-3.29684	-4.73438	-4.74064	-7.89114
-1.05894e+07	3.89546e+06	0.630686	-3.90409	-4.29642	-4.44167	-7.89114
-1.05894e+07	3.93625e+06	0.64498	-3.04004	-4.45943	-3.85533	-10.063
-1.05894e+07	3.97704e+06	0.64498	-2.15165	-3.94542	-4.89249	-9.06305
-1.05894e+07	4.01783e+06	0.64498	-1.30859	-3.94542	-4.16399	-8.09585
-1.05894e+07	4.05862e+06	0.593903	-0.647982	-2.3599	-3.48541	-5.34821
-1.05894e+07	4.09941e+06	0.630686	-0.780025	-1.78635	-3.48541	-6.49382
-1.05894e+07	4.1402e+06	0.59659	-0.550064	-1.67153	-3.28684	-5.19013
-1.05894e+07	4.18099e+06	0.59659	-0.550064	-1.49797	-2.94576	-3.94862
-1.05894e+07	4.22178e+06	-0.257505	-0.634862	-1.25875	-2.65664	-3.44008
-1.05894e+07	4.26257e+06	-0.167196	-0.629686	-1.12805	-2.41944	-3.09906
-1.05894e+07	4.30336e+06	-0.167196	-0.629686	-0.807212	-2.65386	-2.53422
-1.05894e+07	4.34415e+06	-0.131196	-0.629686	-0.807212	-2.41944	-2.53422
-1.05894e+07	4.38494e+06	-0.131196	-0.634862	-1.2557	-2.94576	-3.35716
-1.05894e+07	4.42573e+06	-0.167196	-0.780025	-1.25875	-2.76912	-4.05181
-1.05894e+07	4.46652e+06	-0.167196	-0.649339	-1.57359	-2.9773	-4.46945
-1.05894e+07	4.50731e+06	-0.257505	-0.780025	-1.57359	-3.1146	-6.2506
-1.05894e+07	4.5481e+06	-0.257505	-0.634862	-1.37225	-2.76912	-5.02292
-1.05894e+07	4.58889e+06	-0.131196	-0.662445	-2.57163	-2.8349	-5.60278
-1.05894e+07	4.62968e+06	-0.167196	-0.629686	-2.47587	-2.76912	-5.77762
-1.05894e+07	4.67047e+06	-0.257505	-0.54749	-2.67941	-2.74133	-6.18686
-1.05894e+07	4.71126e+06	-0.114346	-0.54749	-3.02198	-3.66853	-7.33074
-1.05894e+07	4.75205e+06	-0.114346	-0.700635	-3.54017	-3.66853	-7.71344
-1.05894e+07	4.79284e+06	-0.114346	-0.393161	-3.83003	-3.66853	-7.48453
-1.05894e+07	4.83363e+06	-0.0928769	-0.190124	-2.80965	-2.41944	-5.05181
-1.05894e+07	4.87443e+06	-0.0928769	-0.119606	-3.73329	-2.69766	-5.94738
-1.05894e+07	4.91522e+06	-0.0761941	-0.0177397	-3.73329	-2.69766	-5.44008
-1.05894e+07	4.95601e+06	-0.0928769	-0.0113004	-3.78635	-2.65386	-5.65047
-1.05894e+07	4.9968e+06	-0.131196	-0.0177397	-3.6526	-2.94576	-5.80106
-1.05894e+07	5.03759e+06	-0.131196	-0.038325	-3.83003	-2.41944	-5.77762
-1.05894e+07	5.07838e+06	-0.131196	-0.038325	-3.18392	-2.41944	-5.40142
-1.05894e+07	5.11917e+06	-0.114346	-0.0177397	-3.14181	-2.41944	-5.40142
-1.05894e+07	5.15996e+06	-0.114346	-0.0687515	-3.54017	-2.69766	-5.94862
-1.05894e+07	5.20075e+06	-0.114346	-0.190124	-3.54017	-2.98114	-5.29277
-1.05894e+07	5.24154e+06	-0.0761941	-0.190124	-3.54017	-2.40149	-5.01082
-1.05894e+07	5.28233e+06	-0.0761941	-0.119606	-2.80965	-1.83025	-4.23316
-1.05894e+07	5.32312e+06	-0.131196	-0.0687515	-1.73329	-2.47314	-3.04398
-1.05894e+07	5.36391e+06	-0.131196	-0.254949	-2.47587	-2.47314	-4.23316
-1.05894e+07	5.4047e+06	-0.167196	-0.190124	-2.37225	-1.77659	-3.80808
-1.05894e+07	5.44549e+06	-0.167196	-0.119606	-2.49797	-1.77659	-3.90255
-1.05894e+07	5.48628e+06	-0.167196	-0.119606	-2.12235	-1.77659	-4.59184
-1.05894e+07	5.52707e+06	-0.114346	-0.119606	-1.80721	-1.51013	-4.0781
-1.05894e+07	5.56786e+06	-0.0761941	-0.119606	-1.84221	-1.51426	-3.96149
-1.05894e+07	5.60865e+06	-0.0761941	-0.119606	-1.82753	-1.4553	-3.76366
-1.05894e+07	5.64944e+06	-0.114346	-0.0687515	-1.4634	-1.54509	-3.83011
-1.05894e+07	5.69023e+06	-0.114346	-0.0687515	-1.69738	-1.57109	-4.02753
-1.05894e+07	5.73102e+06	-0.0761941	-0.0177397	-0.697383	-1.61308	-2.55639
-1.05894e+07	5.77181e+06	-0.0928769	-0.00313219	-0.807212	-1.61308	-3.02753
-1.05894e+07	5.8126e+06	-0.0538416	-0.00313219	-1.23068	-0.613721	-1.52435
-1.05894e+07	5.85339e+06	-0.0508573	-0.0113004	-1.57359	-0.545087	-2.0781
-1.05894e+07	5.89418e+06	-0.0508573	-0.0113004	-1.7021	-0.51426	-2.3139
-1.05894e+07	5.93497e+06	-0.0508573	-0.0113004	-1.73329	-0.510132	-2.38655
-1.05894e+07	5.97576e+06	-0.0214499	-0.0113004	-1.67941	-0.469548	-2.00722
-1.05894e+07	6.01655e+06	-0.0214499	-0.00313219	-2.18764	-0.545087	-2.96149
-1.05894e+07	6.05734e+06	-0.0214499	-0.00313219	-2.45303	-0.594579	-3.32571
-1.05894e+07	6.09813e+06	-0.0214499	-0.00313219	-2.12235	-0.545087	-2.62222
-1.05894e+07	6.13892e+06	-0.0214499	-0.00313219	-1.4634	-0.594579	-3.21626
-1.05894e+07	6.17971e+06	-0.0214499	-0.00313219	-1.4634	-0.539484	-2.90711
-1.05894e+07	6.2205e+06	-0.0214499	-0.00313219	-1.4634	-0.571088	-2.55639
-1.05894e+07	6.26129e+06	-0.0214499	-0.00313219	-1.69738	-0.650602	-2.42345
-1.05894e+07	6.30208e+06	-0.0214499	6.68831e-15	-1.52296	-0.613077	-2.55793
-1.05894e+07	6.34287e+06	-0.0214499	6.68831e-15	-1.52296	-0.749983	-2.46808
-1.05894e+07	6.38366e+06	-0.00474194	6.68831e-15	-1.21668	-0.749983	-2.24445
-1.05894e+07	6.42445e+06	-0.00474194	6.68831e-15	-1.29471	-0.374748	-2.08918
-1.05894e+07	6.46524e+06	-0.00474194	6.68831e-15	-1.25411	-0.296629	-2.19039
-1.05894e+07	6.50603e+06	-0.00474194	6.68831e-15	-1.23684	-0.403593	-1.60371
-1.05894e+07	6.54682e+06	-0.00474194	6.68831e-15	-1.06578	-0.357161	-1.71037
-1.05894e+07	6.58761e+06	-1.42872e-14	6.68831e-15	-1.70329	-0.284391	-2.13109
-1.05894e+07	6.6284e+06	-1.42872e-14	6.68831e-15	-1.29127	-0.0509889	-2.00006
-1.05894e+07	6.66919e+06	-1.42872e-14	6.68831e-15	-1.46184	-0.121258	-1.83041
-1.05894e+07	6.70998e+06	-1.42872e-14	6.68831e-15	-1.75336	0.950067	-1.00006
-1.05894e+07	6.75077e+06	-1.42872e-14	6.68831e-15	-1.26167	0.803972	-0.960329
-1.05894e+07	6.79156e+06	-1.42872e-14	6.68831e-15	-1.26167	0.803972	-0.960329
-1.05894e+07	6.87314e+06	-1.42872e-14	6.68831e-15	-0.949956	0.124885	-0.658566
-1.05894e+07	6.91393e+06	-1.42872e-14	6.68831e-15	-0.951041	0.124885	-0.649525
-1.05894e+07	6.95472e+06	-1.42872e-14	6.68831e-15	-0.714342	0.124885	-0.45529
-1.05894e+07	6.99551e+06	-1.42872e-14	6.68831e-15	-1.16209	0.124885	-0.368169
-1.06376e+07	2.9165e+06	-0.0214499	-1.5052	-1.54544	-0.545087	-2.55793
-1.06376e+07	2.95729e+06	-0.0053967	-1.30949	-1.44114	-0.577356	-2.86397
-1.06376e+07	2.99808e+06	-0.0053967	-1.5052	-1.44114	-0.594579	-2.47612
-1.06376e+07	3.36519e+06	-0.167196	-1.3169	-1.35286	-2.71863	-4.03029
-1.06376e+07	3.40598e+06	-0.257505	-1.5052	-1.00196	-2.83383	-4.2122
-1.06376e+07	3.44677e+06	-0.167196	-1.4159	-1.19407	-3.20662	-3.71168
-1.06376e+07	3.48756e+06	-0.131196	-1.5052	-1.19407	-2.90034	-3.71168
-1.06376e+07	3.52835e+06	-0.114346	-1.3169	-1.52165	-2.98114	-3.6477
-1.06376e+07	3.56914e+06	-0.114346	-1.3169	-1.52296	-2.92624	-4.15009
-1.06376e+07	3.60993e+06	0.885654	-1.4159	-1.6349	-2.65664	-4.18115
-1.06376e+07	3.65072e+06	0.832804	-1.30949	-2.68695	-2.65664	-5.95601
-1.06376e+07	3.69151e+06	0.742495	-1.30859	-2.18764	-2.85245	-7.08879
-1.06376e+07	3.7323e+06	0.59659	-2.15165	-2.73329	-3.48541	-7.40211
-1.06376e+07	3.77309e+06	1.63069	-3.04004	-3.3599	-3.9102	-6.84231
-1.06376e+07	3.81388e+06	1.5939	-3.40168	-4.11317	-4.34286	-6.3867
-1.06376e+07	3.85467e+06	0.64498	-3.29684	-4.29642	-3.85533	-9.27021
-1.06376e+07	3.89546e+06	0.64498	-3.29684	-4.29642	-4.96818	-9.09515
-1.06376e+07	3.93625e+06	0.64498	-2.734	-4.29642	-4.71494	-7.22248
-1.06376e+07	3.97704e+06	0.64498	-2.26879	-4.29642	-4.34286	-9.16521
-1.06376e+07	4.01783e+06	0.593903	-1.30949	-3.04763	-4.67379	-7.67999
-1.06376e+07	4.05862e+06	0.64498	-1.3169	-3.02105	-3.9102	-7.20994
-1.06376e+07	4.09941e+06	0.593903	-0.735291	-2.10177	-2.9773	-6.11015
-1.06376e+07	4.1402e+06	0.630686	-0.674355	-1.67941	-3.1146	-6.52377
-1.06376e+07	4.18099e+06	0.678336	-0.649339	-1.45303	-2.76912	-3.40142
-1.06376e+07	4.22178e+06	-0.167196	-0.612783	-1.12235	-2.90034	-3.15009
-1.06376e+07	4.26257e+06	-0.131196	-0.550064	-1.23068	-2.83383	-3.23316
-1.06376e+07	4.30336e+06	-0.131196	-0.662445	-1.10396	-2.90034	-2.53422
-1.06376e+07	4.34415e+06	-0.131196	-0.629686	-0.842214	-2.65386	-2.53422
-1.06376e+07	4.38494e+06	-0.131196	-0.612783	-1.2557	-2.65386	-3.09906
-1.06376e+07	4.42573e+06	-0.167196	-0.780467	-1.25875	-2.65386	-3.84446
-1.06376e+07	4.46652e+06	-0.257505	-0.780025	-1.18764	-2.74133	-5.18686
-1.06376e+07	4.50731e+06	-0.257505	-0.780025	-1.32005	-3.1146	-5.18686
-1.06376e+07	4.5481e+06	-0.167196	-0.634862	-1.2931	-2.85245	-4.94862
-1.06376e+07	4.58889e+06	-0.131196	-0.629686	-2.68695	-2.85245	-5.18115
-1.06376e+07	4.62968e+06	-0.131196	-0.700635	-2.18764	-3.28684	-5.60278
-1.06376e+07	4.67047e+06	-0.257505	-0.54538	-2.57163	-2.85245	-5.94862
-1.06376e+07	4.71126e+06	-0.114346	-0.525438	-2.78635	-2.8349	-5.46945
-1.06376e+07	4.75205e+06	-0.114346	-0.54538	-3.18392	-2.8349	-7.2506
-1.06376e+07	4.79284e+06	-0.114346	-0.393161	-4.11317	-3.1146	-8.4385
-1.06376e+07	4.83363e+06	-0.0761941	-0.038325	-4.02198	-2.8349	-6.40142
-1.06376e+07	4.87443e+06	-0.0761941	-0.038325	-3.80965	-2.69766	-5.85406
-1.06376e+07	4.91522e+06	-0.0761941	-0.0177397	-4.3599	-2.74133	-7.02292
-1.06376e+07	4.95601e+06	-0.0928769	-0.0177397	-4.02198	-2.74133	-6.40142
-1.06376e+07	4.9968e+06	-0.0928769	-0.0177397	-4.18392	-2.85245	-6.40142
-1.06376e+07	5.03759e+06	-0.131196	-0.0113004	-3.18392	-2.76912	-5.40142
-1.06376e+07	5.07838e+06	-0.131196	-0.038325	-3.18392	-2.41944	-5.40142
-1.06376e+07	5.11917e+06	-0.114346	-0.0177397	-3.54017	-2.92624	-4.84446
-1.06376e+07	5.15996e+06	-0.114346	-0.0687515	-4.02105	-2.65664	-6.02292
-1.06376e+07	5.20075e+06	-0.114346	-0.190124	-3.3599	-2.90034	-5.31609
-1.06376e+07	5.24154e+06	-0.114346	-0.190124	-3.6526	-2.98114	-5.05181
-1.06376e+07	5.28233e+06	-0.114346	-0.0687515	-3.6526	-2.24981	-4.94738
-1.06376e+07	5.32312e+06	-0.0928769	-0.0687515	-2.80965	-2.40149	-3.72239
-1.06376e+07	5.36391e+06	-0.0538416	-0.254949	-2.73329	-2.71863	-4.04398
-1.06376e+07	5.4047e+06	-0.131196	-0.254949	-2.28486	-1.83025	-3.70345
-1.06376e+07	5.44549e+06	-0.167196	-0.119606	-2.57359	-1.67848	-4.51625
-1.06376e+07	5.48628e+06	-0.167196	-0.119606	-2.25875	-1.55991	-4.19152
-1.06376e+07	5.52707e+06	-0.114346	-0.119606	-1.84221	-1.45516	-3.96149
-1.06376e+07	5.56786e+06	-0.0761941	-0.119606	-2.12235	-1.51426	-4.0781
-1.06376e+07	5.60865e+06	-0.114346	-0.119606	-1.63116	-1.45516	-3.75462
-1.06376e+07	5.64944e+06	-0.114346	-0.119606	-1.62418	-1.54509	-3.51759
-1.06376e+07	5.69023e+06	-0.114346	-0.0687515	-1.69738	-1.6506	-3.70786
-1.06376e+07	5.73102e+06	-0.0928769	-0.0177397	-0.697383	-1.66736	-2.50503
-1.06376e+07	5.77181e+06	-0.0928769	-0.00313219	-0.827531	-1.61308	-2.70786
-1.06376e+07	5.8126e+06	-0.0538416	-0.00313219	-1.25875	-1.53948	-3.3154
-1.06376e+07	5.85339e+06	-0.0508573	-0.0113004	-1.61121	-0.545087	-1.99826
-1.06376e+07	5.89418e+06	-0.0508573	-0.0113004	-1.47587	-0.455155	-2.19152
-1.06376e+07	5.93497e+06	-0.0214499	-0.0113004	-1.80965	-0.51426	-2.51625
-1.06376e+07	5.97576e+06	-0.0214499	-0.0113004	-1.83142	-0.545087	-2.0721
-1.06376e+07	6.01655e+06	-0.0214499	-0.00313219	-2.37225	-0.594579	-2.96149
-1.06376e+07	6.05734e+06	-0.0214499	-0.00313219	-2.49797	-0.613721	-2.75462
-1.06376e+07	6.09813e+06	-0.0214499	-0.00313219	-2.2557	-0.545087	-2.51759
-1.06376e+07	6.13892e+06	-0.0214499	-0.00313219	-1.82753	-0.594579	-2.33056
-1.06376e+07	6.17971e+06	-0.0214499	-0.00313219	-1.4634	-0.577356	-3.05239
-1.06376e+07	6.2205e+06	-0.0214499	-0.00313219	-1.63116	-0.577356	-2.70786
-1.06376e+07	6.26129e+06	-0.0214499	-0.00313219	-1.62418	-0.571088	-2.50503
-1.06376e+07	6.30208e+06	-0.0214499	-0.00313219	-1.56668	-0.650602	-2.54373
-1.06376e+07	6.34287e+06	-0.0214499	6.68831e-15	-1.56668	-0.667361	-2.59435
-1.06376e+07	6.38366e+06	-0.0214499	6.68831e-15	-1.48704	-0.749983	-2.4659
-1.06376e+07	6.42445e+06	-0.00474194	6.68831e-15	-1.00196	-0.357161	-2.20514
-1.06376e+07	6.46524e+06	-0.00474194	6.68831e-15	-1.47588	-0.296629	-2.56591
-1.06376e+07	6.50603e+06	-0.00474194	6.68831e-15	-1.3769	-0.374748	-1.90151
-1.06376e+07	6.54682e+06	-0.00474194	6.68831e-15	-1.16636	-0.403593	-1.91011
-1.06376e+07	6.58761e+06	-1.42872e-14	6.68831e-15	-1.90474	-0.188679	-2.13109
-1.06376e+07	6.6284e+06	-1.42872e-14	6.68831e-15	-1.46184	-0.165285	-1.64763
-1.06376e+07	6.66919e+06	-1.42872e-14	6.68831e-15	-1.39282	-0.121258	-1.97214
-1.06376e+07	6.70998e+06	-1.42872e-14	6.68831e-15	-1.75336	-0.196028	-1.83041
-1.06376e+07	6.75077e+06	-1.42872e-14	6.68831e-15	-1.29127	-0.196028	-1.91687
-1.06376e+07	6.79156e+06	-1.42872e-14	6.68831e-15	-1.26167	0.803972	-0.960329
-1.06376e+07	6.87314e+06	-1.42872e-14	6.68831e-15	-0.949956	0.124885	-0.658566
-1.06376e+07	6.91393e+06	-1.42872e-14	6.68831e-15	-0.951041	0.124885	-0.649525
-1.06376e+07	6.95472e+06	-1.42872e-14	6.68831e-15	-0.714342	0.124885	-0.45529
-1.06376e+07	6.99551e+06	-1.42872e-14	6.68831e-15	-1.16209	0.124885	-0.368169
-1.06859e+07	2.99808e+06	-0.0053967	-1.40352	-2.28223	-1.57736	-4.40623
-1.06859e+07	3.03887e+06	-0.0053967	-1.3169	-2.06857	-1.57736	-4.40623
-1.06859e+07	3.07966e+06	-0.0053967	-1.5052	-1.1459	-1.53948	-3.24445
-1.06859e+07	3.44677e+06	-0.167196	-1.31359	-1.06286	-2.17293	-4.65626
-1.06859e+07	3.48756e+06	-0.167196	-1.30859	-1.23419	-2.17293	-4.21786
-1.06859e+07	3.52835e+06	-0.167196	-1.30949	-1.23419	-1.83025	-3.99826
-1.06859e+07	3.56914e+06	-0.131196	-1.4159	-1.23419	-2.47314	-4.27543
-1.06859e+07	3.60993e+06	-0.131196	-1.4159	-0.824166	-2.47314	-3.74462
-1.06859e+07	3.65072e+06	-0.167196	-1.43997	-1.48704	-2.71863	-4.25911
-1.06859e+07	3.69151e+06	-0.167196	-1.31359	-1.69738	-2.90034	-4.94738
-1.06859e+07	3.7323e+06	0.678336	-1.92739	-2.68695	-3.28684	-6.17349
-1.06859e+07	3.77309e+06	1.59659	-3.04004	-2.67153	-4.12148	-6.81762
-1.06859e+07	3.81388e+06	0.630686	-3.40168	-3.18392	-4.67379	-9.09585
-1.06859e+07	3.85467e+06	0.630686	-3.72571	-3.83003	-4.34286	-9.92901
-1.06859e+07	3.89546e+06	0.678336	-3.78843	-2.80965	-4.74064	-7.43498
-1.06859e+07	3.93625e+06	0.678336	-3.04004	-2.80965	-4.16399	-8.74441
-1.06859e+07	3.97704e+06	-0.167196	-1.96645	-3.18392	-3.14078	-10.5456
-1.06859e+07	4.01783e+06	0.64498	-2.15165	-2.83003	-3.55857	-6.50119
-1.06859e+07	4.05862e+06	0.593903	-1.30949	-3.02105	-3.55857	-8.38251
-1.06859e+07	4.09941e+06	0.593903	-1.46202	-2.02198	-3.66853	-6.43805
-1.06859e+07	4.1402e+06	0.684604	-1.46478	-1.73329	-3.28684	-7.41554
-1.06859e+07	4.18099e+06	0.678336	-0.780467	-1.61121	-2.8349	-4.95601
-1.06859e+07	4.22178e+06	0.678336	-0.780467	-1.12805	-2.65386	-3.18115
-1.06859e+07	4.26257e+06	-0.131196	-0.550064	-1.23068	-2.90034	-3.09906
-1.06859e+07	4.30336e+06	-0.131196	-0.612783	-1.2557	-2.90034	-3.23316
-1.06859e+07	4.34415e+06	-0.131196	-0.550064	-1.23068	-2.69766	-2.74098
-1.06859e+07	4.38494e+06	-0.131196	-0.780025	-1.12805	-2.41944	-3.94738
-1.06859e+07	4.42573e+06	-0.321664	-0.780467	-1.45303	-2.76912	-4.60278
-1.06859e+07	4.46652e+06	-0.321664	-0.649339	-1.32005	-2.85245	-4.77762
-1.06859e+07	4.50731e+06	-0.167196	-0.612783	-1.68695	-2.8349	-4.05181
-1.06859e+07	4.5481e+06	-0.167196	-0.700635	-1.49797	-2.8349	-4.18115
-1.06859e+07	4.58889e+06	-0.131196	-0.525438	-2.68695	-2.85245	-4.65047
-1.06859e+07	4.62968e+06	-0.131196	-0.700635	-2.49797	-2.85245	-5.18115
-1.06859e+07	4.67047e+06	-0.257505	-0.629686	-2.47587	-3.28684	-7.2506
-1.06859e+07	4.71126e+06	-0.114346	-0.629686	-2.78635	-3.28684	-7.40871
-1.06859e+07	4.75205e+06	-0.114346	-0.700635	-3.54017	-2.74133	-8.50894
-1.06859e+07	4.79284e+06	-0.114346	-0.450716	-3.6526	-3.28684	-7.33074
-1.06859e+07	4.83363e+06	-0.0761941	-0.0687515	-3.80965	-2.94576	-6.05181
-1.06859e+07	4.87443e+06	-0.0761941	-0.038325	-4.18392	-2.94576	-6.31609
-1.06859e+07	4.91522e+06	-0.0761941	-0.0177397	-5.04763	-3.28684	-7.95601
-1.06859e+07	4.95601e+06	-0.0761941	-0.038325	-4.83003	-3.66853	-7.95601
-1.06859e+07	4.9968e+06	-0.0761941	-0.038325	-5.02105	-2.74133	-7.18686
-1.06859e+07	5.03759e+06	-0.114346	-0.038325	-4.3599	-2.8349	-7.02292
-1.06859e+07	5.07838e+06	-0.0761941	-0.119606	-3.83003	-2.41944	-5.77762
-1.06859e+07	5.11917e+06	-0.0761941	-0.038325	-4.04763	-2.65386	-5.77762
-1.06859e+07	5.15996e+06	-0.114346	-0.038325	-4.13576	-2.69766	-5.46945
-1.06859e+07	5.20075e+06	-0.0761941	-0.190124	-4.29642	-2.76912	-6.55127
-1.06859e+07	5.24154e+06	-0.0761941	-0.190124	-4.02105	-2.65664	-5.80106
-1.06859e+07	5.28233e+06	-0.0761941	-0.0687515	-3.83003	-2.98114	-4.84446
-1.06859e+07	5.32312e+06	-0.0928769	-0.0687515	-3.14181	-2.83383	-5.01082
-1.06859e+07	5.36391e+06	-0.0761941	-0.119606	-3.02198	-2.47314	-3.74098
-1.06859e+07	5.4047e+06	-0.167196	-0.190124	-2.83142	-2.47314	-4.09906
-1.06859e+07	5.44549e+06	-0.167196	-0.190124	-2.37225	-1.83025	-3.6477
-1.06859e+07	5.48628e+06	-0.167196	-0.119606	-2.3285	-1.51013	-4.0721
-1.06859e+07	5.52707e+06	-0.131196	-0.119606	-1.80721	-1.4553	-4.02843
-1.06859e+07	5.56786e+06	-0.0761941	-0.119606	-1.76354	-1.46955	-4.50574
-1.06859e+07	5.60865e+06	-0.114346	-0.119606	-1.62418	-1.46955	-4.50574
-1.06859e+07	5.64944e+06	-0.114346	-0.119606	-1.69738	-1.54509	-3.62222
-1.06859e+07	5.69023e+06	-0.114346	-0.0687515	-0.624176	-1.6506	-2.33056
-1.06859e+07	5.73102e+06	-0.0928769	-0.038325	-0.697383	-1.66736	-2.72636
-1.06859e+07	5.77181e+06	-0.0538416	-0.00313219	-0.634895	-1.74998	-2.72636
-1.06859e+07	5.8126e+06	-0.0538416	-0.00313219	-1.3285	-1.57109	-2.83011
-1.06859e+07	5.85339e+06	-0.0508573	-0.0113004	-1.18764	-0.545087	-2.13944
-1.06859e+07	5.89418e+06	-0.0508573	-0.0113004	-1.7795	-0.455155	-2.02632
-1.06859e+07	5.93497e+06	-0.0214499	-0.0113004	-2.02198	-1.51426	-3.04868
-1.06859e+07	5.97576e+06	-0.0214499	-0.0113004	-1.78635	-1.46955	-3.02632
-1.06859e+07	6.01655e+06	-0.0214499	-0.0113004	-2.61121	-0.594579	-3.03029
-1.06859e+07	6.05734e+06	-0.0214499	-0.00313219	-2.32005	-0.613721	-3.06899
-1.06859e+07	6.09813e+06	-0.0214499	-0.00313219	-2.23068	-0.594579	-2.83011
-1.06859e+07	6.13892e+06	-0.0214499	-0.00313219	-2.12235	-0.594579	-2.55178
-1.06859e+07	6.17971e+06	-0.0214499	-0.00313219	-1.80721	-0.594579	-2.46085
-1.06859e+07	6.2205e+06	-0.0214499	-0.00313219	-1.84221	-0.594579	-2.87898
-1.06859e+07	6.26129e+06	-0.0214499	-0.00313219	-1.63116	-0.577356	-2.70786
-1.06859e+07	6.30208e+06	-0.0214499	-0.00313219	-1.69738	-0.539484	-2.28722
-1.06859e+07	6.34287e+06	-0.0214499	6.68831e-15	-1.69738	-0.650602	-2.54373
-1.06859e+07	6.38366e+06	-0.0214499	6.68831e-15	-1.52165	-0.667361	-2.82478
-1.06859e+07	6.42445e+06	-0.0053967	6.68831e-15	-0.824166	-0.357161	-1.62775
-1.06859e+07	6.46524e+06	-0.00474194	6.68831e-15	-1.43262	-0.296629	-2.22272
-1.06859e+07	6.50603e+06	-0.00474194	6.68831e-15	-1.6143	-0.374748	-1.84485
-1.06859e+07	6.54682e+06	-0.00474194	6.68831e-15	-1.18156	-0.357161	-1.91879
-1.06859e+07	6.58761e+06	-1.42872e-14	6.68831e-15	-1.84207	-0.374748	-2.40415
-1.06859e+07	6.6284e+06	-1.42872e-14	6.68831e-15	-1.45855	-0.0509889	-1.64763
-1.06859e+07	6.66919e+06	-1.42872e-14	6.68831e-15	-1.29127	-0.121258	-1.44142
-1.06859e+07	6.70998e+06	-1.42872e-14	6.68831e-15	-1.45855	-0.196028	-1.97214
-1.06859e+07	6.75077e+06	-1.42872e-14	6.68831e-15	-1.46184	-0.196028	-1.44142
-1.06859e+07	6.79156e+06	-1.42872e-14	6.68831e-15	-1.26167	0.803972	-0.960329
-1.06859e+07	6.83235e+06	-1.42872e-14	6.68831e-15	-0.737097	0.124885	-0.582883
-1.06859e+07	6.87314e+06	-1.42872e-14	6.68831e-15	-0.737097	0.124885	-0.582883
-1.06859e+07	6.91393e+06	-1.42872e-14	6.68831e-15	-0.737097	0.124885	-0.582883
-1.06859e+07	6.95472e+06	-1.42872e-14	6.68831e-15	-0.714342	0.124885	-0.45529
-1.06859e+07	6.99551e+06	-1.42872e-14	6.68831e-15	-1.16478	0.124885	-0.377719
-1.07341e+07	3.03887e+06	-0.0053967	-1.43997	-2.28223	-1.54509	-4.11946
-1.07341e+07	3.07966e+06	-0.0053967	-1.5052	-2.06857	-1.54509	-4.11946
-1.07341e+07	3.12045e+06	-0.0053967	-1.3169	-2.06857	-1.59458	-4.24445
-1.07341e+07	3.16124e+06	-0.0053967	-1.40352	-2.06857	-1.57736	-4.26231
-1.07341e+07	3.44677e+06	-0.131196	-1.31359	-1.25411	-0.678483	-2.62222
-1.07341e+07	3.48756e+06	-0.167196	-1.31359	-1.42876	-0.776589	-2.83011
-1.07341e+07	3.52835e+06	-0.167196	-1.31359	-1.44949	-1.77659	-3.62222
-1.07341e+07	3.56914e+06	-0.131196	-1.4159	-1.5164	-2.17293	-3.94485
-1.07341e+07	3.60993e+06	-0.131196	-1.3169	-1.44949	-2.17293	-3.87898
-1.07341e+07	3.65072e+06	-0.131196	-1.5052	-1.31452	-2.40149	-3.76366
-1.07341e+07	3.69151e+06	-0.167196	-1.5052	-1.43262	-2.98114	-4.03029
-1.07341e+07	3.7323e+06	-0.321664	-1.30859	-1.05427	-2.65386	-3.80808
-1.07341e+07	3.77309e+06	-0.321664	-1.92739	-1.25822	-3.1146	-6.18686
-1.07341e+07	3.81388e+06	0.630686	-3.78843	-2.57359	-3.55857	-9.54561
-1.07341e+07	3.85467e+06	0.630686	-3.78843	-2.49797	-4.16399	-9.54561
-1.07341e+07	3.89546e+06	0.630686	-3.04004	-2.45303	-3.9102	-8.69895
-1.07341e+07	3.93625e+06	0.678336	-1.92739	-2.32005	-3.48541	-7.0181
-1.07341e+07	3.97704e+06	-0.167196	-2.70696	-2.32005	-3.66853	-9.41554
-1.07341e+07	4.01783e+06	-0.321664	-2.96742	-2.57163	-3.14078	-8.79077
-1.07341e+07	4.05862e+06	0.593903	-2.70696	-1.73329	-3.48541	-8.48045
-1.07341e+07	4.09941e+06	0.593903	-1.31359	-1.73329	-3.62575	-7.35333
-1.07341e+07	4.1402e+06	0.684604	-1.46202	-1.7795	-3.1146	-6.0181
-1.07341e+07	4.18099e+06	0.678336	-1.28679	-1.73329	-2.85245	-5.7965
-1.07341e+07	4.22178e+06	0.678336	-0.735291	-1.37225	-3.28684	-5.33074
-1.07341e+07	4.26257e+06	0.678336	-0.780025	-1.49797	-2.8349	-3.80106
-1.07341e+07	4.30336e+06	-0.131196	-0.674355	-1.23068	-2.76912	-4.29277
-1.07341e+07	4.34415e+06	-0.131196	-1.07268	-0.328499	-2.76912	-3.60278
-1.07341e+07	4.38494e+06	-0.167196	-0.735291	-0.686948	-2.41944	-3.60278
-1.07341e+07	4.42573e+06	-0.321664	-0.735291	-0.497973	-2.65386	-3.80106
-1.07341e+07	4.46652e+06	-0.321664	-0.550064	-1.57359	-2.85245	-5.12539
-1.07341e+07	4.50731e+06	-0.167196	-0.629686	-1.57359	-2.9773	-4.60278
-1.07341e+07	4.5481e+06	-0.167196	-0.629686	-1.18764	-2.66853	-4.12539
-1.07341e+07	4.58889e+06	-0.131196	-0.54749	-2.57359	-2.48541	-4.77762
-1.07341e+07	4.62968e+06	-0.257505	-0.54749	-2.18764	-3.1146	-5.80106
-1.07341e+07	4.67047e+06	-0.257505	-0.54749	-2.47587	-3.1146	-7.1519
-1.07341e+07	4.71126e+06	-0.114346	-0.700635	-2.7795	-3.66853	-6.63594
-1.07341e+07	4.75205e+06	-0.114346	-0.54749	-3.54017	-3.66853	-7.34641
-1.07341e+07	4.79284e+06	-0.114346	-0.54538	-4.11317	-3.1146	-8.60351
-1.07341e+07	4.83363e+06	-0.114346	-0.393161	-4.04763	-3.28684	-8.4385
-1.07341e+07	4.87443e+06	-0.114346	-0.393161	-5.29642	-3.1146	-9.16511
-1.07341e+07	4.91522e+06	-0.0761941	-0.254949	-5.13576	-3.66853	-8.34641
-1.07341e+07	4.95601e+06	-0.0761941	-0.119606	-4.3599	-2.85245	-6.77762
-1.07341e+07	4.9968e+06	-0.0761941	-0.119606	-4.02198	-2.85245	-7.02292
-1.07341e+07	5.03759e+06	-0.114346	-0.190124	-4.3599	-2.8349	-7.12539
-1.07341e+07	5.07838e+06	-0.114346	-0.190124	-4.54017	-2.76912	-6.46945
-1.07341e+07	5.11917e+06	-0.131196	-0.0687515	-5.04763	-2.41944	-7.18686
-1.07341e+07	5.15996e+06	-0.131196	-0.0687515	-4.11317	-2.69766	-6.12539
-1.07341e+07	5.20075e+06	-0.0761941	-0.190124	-4.45943	-2.94576	-6.55127
-1.07341e+07	5.24154e+06	-0.0761941	-0.119606	-4.13576	-2.65386	-6.18686
-1.07341e+07	5.28233e+06	-0.0761941	-0.119606	-3.83003	-3.20662	-5.31609
-1.07341e+07	5.32312e+06	-0.0928769	-0.119606	-3.6526	-2.98114	-5.18115
-1.07341e+07	5.36391e+06	-0.0761941	-0.119606	-3.3599	-2.71863	-4.94738
-1.07341e+07	5.4047e+06	-0.321664	-0.190124	-2.83142	-2.71863	-4.44008
-1.07341e+07	5.44549e+06	-0.321664	-0.190124	-2.37225	-1.77659	-3.84276
-1.07341e+07	5.48628e+06	-0.114346	-0.119606	-2.23068	-1.653	-4.59184
-1.07341e+07	5.52707e+06	-0.114346	-0.119606	-1.80721	-1.45516	-4.02843
-1.07341e+07	5.56786e+06	-0.0761941	-0.119606	-1.77341	-1.54509	-3.62222
-1.07341e+07	5.60865e+06	-0.114346	-0.119606	-1.74624	-1.54509	-4.02753
-1.07341e+07	5.64944e+06	-0.114346	-0.0687515	-1.67418	-1.59458	-3.33056
-1.07341e+07	5.69023e+06	-0.114346	-0.038325	-0.763542	-1.6506	-2.33056
-1.07341e+07	5.73102e+06	-0.0928769	-0.038325	-0.697383	-1.66736	-2.72636
-1.07341e+07	5.77181e+06	-0.0538416	-0.0113004	-0.634895	-1.61308	-3.05239
-1.07341e+07	5.8126e+06	-0.0538416	-0.00313219	-1.12805	-1.57736	-2.83011
-1.07341e+07	5.85339e+06	-0.0538416	-0.0113004	-1.18764	-1.57736	-3.0781
-1.07341e+07	5.89418e+06	-0.0214499	-0.0113004	-1.78635	-0.455303	-2.08938
-1.07341e+07	5.93497e+06	-0.0214499	-0.0113004	-2.02198	-0.510132	-2.25911
-1.07341e+07	5.97576e+06	-0.0214499	-0.0113004	-1.80965	-1.46955	-3.08938
-1.07341e+07	6.01655e+06	-0.0214499	-0.0113004	-2.47587	-1.57736	-3.99826
-1.07341e+07	6.05734e+06	-0.0214499	-0.00313219	-2.49797	-0.613721	-2.75462
-1.07341e+07	6.09813e+06	-0.0214499	-0.00313219	-2.3285	-0.594579	-3.50574
-1.07341e+07	6.13892e+06	-0.0214499	-0.00313219	-2.2557	-0.545087	-2.51759
-1.07341e+07	6.17971e+06	-0.0214499	-0.00313219	-2.12235	-0.545087	-2.62222
-1.07341e+07	6.2205e+06	-0.0214499	-0.00313219	-2.12235	-0.545087	-2.62222
-1.07341e+07	6.26129e+06	-0.0214499	-0.00313219	-2.12235	-0.594579	-2.55178
-1.07341e+07	6.30208e+06	-0.0214499	-0.00313219	-1.82753	-0.539484	-2.70786
-1.07341e+07	6.34287e+06	-0.0214499	-0.00313219	-1.62418	-0.539484	-2.72636
-1.07341e+07	6.38366e+06	-0.0214499	6.68831e-15	-1.74624	-0.613077	-2.46808
-1.07341e+07	6.42445e+06	-0.0053967	6.68831e-15	-1.25111	-0.357161	-2.23015
-1.07341e+07	6.46524e+06	-0.00474194	6.68831e-15	-1.35286	-0.374748	-2.16248
-1.07341e+07	6.50603e+06	-0.00474194	6.68831e-15	-1.5164	-0.357161	-2.29191
-1.07341e+07	6.54682e+06	-0.00474194	6.68831e-15	-1.1459	-0.568648	-1.60371
-1.07341e+07	6.58761e+06	-1.42872e-14	6.68831e-15	-1.64418	-0.374748	-2.34939
-1.07341e+07	6.6284e+06	-1.42872e-14	6.68831e-15	-1.75336	-0.0313849	-1.64763
-1.07341e+07	6.66919e+06	-1.42872e-14	6.68831e-15	-1.29127	-0.121258	-1.44142
-1.07341e+07	6.70998e+06	-1.42872e-14	6.68831e-15	-1.45855	-0.196028	-1.97214
-1.07341e+07	6.75077e+06	-1.42872e-14	6.68831e-15	-1.46184	-0.196028	-1.44142
-1.07341e+07	6.79156e+06	-1.42872e-14	6.68831e-15	-1.29127	0.803972	-0.916871
-1.07341e+07	6.83235e+06	-1.42872e-14	6.68831e-15	-0.737097	0.124885	-0.582883
-1.07341e+07	6.87314e+06	-1.42872e-14	6.68831e-15	-0.737097	0.124885	-0.582883
-1.07341e+07	6.91393e+06	-1.42872e-14	6.68831e-15	-0.951041	0.124885	-0.649525
-1.07341e+07	6.95472e+06	-1.42872e-14	6.68831e-15	-0.714342	0.124885	-0.45529
-1.07341e+07	7.07709e+06	-1.42872e-14	6.68831e-15	-0.96196	0.202454	-0.068132
-1.07823e+07	3.07966e+06	-0.0053967	-1.07268	-2.28223	-1.57736	-4.09004
-1.07823e+07	3.12045e+06	-0.0053967	-1.5052	-2.1459	-1.54509	-4.67581
-1.07823e+07	3.16124e+06	-0.0053967	-1.4159	-2.06857	-1.61372	-4.4659
-1.07823e+07	3.20203e+06	-0.0214499	-1.31359	-1.28223	-0.455303	-3.01317
-1.07823e+07	3.24282e+06	-0.0214499	-1.5052	-1.3769	-0.469548	-3.01317
-1.07823e+07	3.28361e+06	-0.0214499	-1.40352	-1.11429	-1.57109	-3.24445
-1.07823e+07	3.52835e+06	-0.0761941	-1.43997	-1.71994	-1.17293	-3.21626
-1.07823e+07	3.56914e+06	-0.114346	-1.40352	-1.6143	-2.17293	-4.05239
-1.07823e+07	3.60993e+06	-0.114346	-1.43933	-1.3769	-1.83025	-3.38188
-1.07823e+07	3.65072e+06	-0.114346	-1.43933	-1.3011	-1.77659	-3.38188
-1.07823e+07	3.69151e+06	-0.114346	-1.43997	-1.6143	-2.40149	-4.02753
-1.07823e+07	3.7323e+06	-0.114346	-1.3169	-1.54544	-3.20662	-3.83011
-1.07823e+07	3.77309e+06	-0.167196	-1.5052	-1.11439	-2.94576	-4.00722
-1.07823e+07	3.81388e+06	0.630686	-1.30949	-1.02737	-2.85245	-2.72239
-1.07823e+07	3.85467e+06	0.630686	-1.56949	-1.25111	-3.1146	-3.84446
-1.07823e+07	3.89546e+06	-0.257505	-1.56949	-1.02737	-3.66853	-3.74098
-1.07823e+07	3.93625e+06	-0.40341	-1.30949	-1.23464	-3.1146	-4.85406
-1.07823e+07	3.97704e+06	-0.257505	-1.96078	-1.73332	-3.1146	-6.02292
-1.07823e+07	4.01783e+06	-0.257505	-2.68356	-1.82753	-3.1146	-8.60351
-1.07823e+07	4.05862e+06	-0.321664	-3.40168	-1.23068	-3.1146	-8.23933
-1.07823e+07	4.09941e+06	0.593903	-3.04004	-1.67941	-3.14078	-6.90679
-1.07823e+07	4.1402e+06	0.684604	-1.31359	-1.47587	-3.1146	-7.08693
-1.07823e+07	4.18099e+06	0.59659	-1.40352	-1.7021	-3.28684	-6.11015
-1.07823e+07	4.22178e+06	0.59659	-1.46478	-1.28486	-2.8349	-6.4385
-1.07823e+07	4.26257e+06	0.59659	-0.780467	-1.18764	-3.28684	-4.55127
-1.07823e+07	4.30336e+06	0.630686	-0.84783	-0.571627	-3.62575	-5.16511
-1.07823e+07	4.34415e+06	-0.167196	-1.46478	-0.372252	-3.1146	-5.48453
-1.07823e+07	4.38494e+06	-0.167196	-1.07268	-0.187641	-2.94576	-5.1519
-1.07823e+07	4.42573e+06	-0.321664	-0.674355	-0.571627	-2.65664	-4.12539
-1.07823e+07	4.46652e+06	-0.321664	-0.649339	-0.284856	-2.9773	-4.55127
-1.07823e+07	4.50731e+06	-0.167196	-0.700635	-1.67153	-2.28684	-4.48227
-1.07823e+07	4.5481e+06	-0.257505	-0.54749	-1.18764	-2.1146	-3.80106
-1.07823e+07	4.58889e+06	-0.114346	-0.662445	-2.57163	-3.66853	-5.46945
-1.07823e+07	4.62968e+06	-0.131196	-0.634862	-2.57163	-3.14078	-7.2506
-1.07823e+07	4.67047e+06	-0.114346	-0.612783	-2.67153	-3.1146	-7.2506
-1.07823e+07	4.71126e+06	-0.114346	-0.649339	-2.7021	-3.1146	-7.40871
-1.07823e+07	4.75205e+06	-0.114346	-0.550064	-3.18392	-3.66853	-8.16511
-1.07823e+07	4.79284e+06	-0.114346	-0.662445	-3.6526	-3.1146	-8.16511
-1.07823e+07	4.83363e+06	-0.131196	-0.700635	-4.04763	-2.9773	-8.52377
-1.07823e+07	4.87443e+06	-0.114346	-0.700635	-4.45943	-2.74133	-7.87951
-1.07823e+07	4.91522e+06	-0.0761941	-0.306298	-5.11317	-3.1146	-9.50894
-1.07823e+07	4.95601e+06	-0.0928769	-0.254949	-4.14181	-3.28684	-8.1519
-1.07823e+07	4.9968e+06	-0.0928769	-0.306298	-2.7795	-2.85245	-5.40142
-1.07823e+07	5.03759e+06	-0.0928769	-0.306298	-2.80965	-2.8349	-6.02292
-1.07823e+07	5.07838e+06	-0.0761941	-0.254949	-3.18392	-2.65386	-5.94862
-1.07823e+07	5.11917e+06	-0.131196	-0.119606	-4.83003	-2.65386	-7.12539
-1.07823e+07	5.15996e+06	-0.114346	-0.038325	-4.54017	-2.69766	-6.40142
-1.07823e+07	5.20075e+06	-0.0928769	-0.119606	-4.29642	-2.65386	-6.18686
-1.07823e+07	5.24154e+06	-0.114346	-0.119606	-4.13576	-2.41944	-7.2506
-1.07823e+07	5.28233e+06	-0.0928769	-0.119606	-4.04763	-2.65664	-5.80106
-1.07823e+07	5.32312e+06	-0.114346	-0.119606	-4.13576	-2.83383	-5.80106
-1.07823e+07	5.36391e+06	-0.131196	-0.119606	-4.6526	-2.71863	-6.29277
-1.07823e+07	5.4047e+06	-0.167196	-0.190124	-3.10177	-2.47314	-4.44008
-1.07823e+07	5.44549e+06	-0.131196	-0.190124	-2.47587	-2.24981	-3.53422
-1.07823e+07	5.48628e+06	-0.321664	-0.119606	-2.25875	-2.40149	-4.04868
-1.07823e+07	5.52707e+06	-0.114346	-0.190124	-1.82753	-1.51013	-4.0781
-1.07823e+07	5.56786e+06	-0.0761941	-0.190124	-1.77341	-1.61372	-3.51759
-1.07823e+07	5.60865e+06	-0.114346	-0.0687515	-1.52296	-1.59458	-4.02753
-1.07823e+07	5.64944e+06	-0.114346	-0.038325	-1.67418	-1.61308	-3.55639
-1.07823e+07	5.69023e+06	-0.0761941	-0.038325	-0.773414	-1.66736	-2.90711
-1.07823e+07	5.73102e+06	-0.0928769	-0.038325	-0.634895	-1.66736	-2.70786
-1.07823e+07	5.77181e+06	-0.0538416	-0.0177397	-1.10396	-1.6506	-2.62222
-1.07823e+07	5.8126e+06	-0.0538416	-0.0113004	-1.23068	-1.57736	-3.3154
-1.07823e+07	5.85339e+06	-0.0538416	-0.0113004	-1.18764	-1.61372	-3.65626
-1.07823e+07	5.89418e+06	-0.0214499	-0.0113004	-1.7795	-0.455303	-2.3139
-1.07823e+07	5.93497e+06	-0.0214499	-0.0113004	-2.18392	-0.510132	-1.24566
-1.07823e+07	5.97576e+06	-0.0214499	-0.0113004	-1.78635	-1.4553	-3.08938
-1.07823e+07	6.01655e+06	-0.0214499	-0.00313219	-1.47587	-1.54509	-3.27543
-1.07823e+07	6.05734e+06	-0.0214499	-0.00313219	-2.2931	-1.54509	-4.06899
-1.07823e+07	6.09813e+06	-0.0214499	-0.00313219	-2.68695	-1.57736	-4.32571
-1.07823e+07	6.13892e+06	-0.0214499	-0.00313219	-2.12805	-0.545087	-2.83011
-1.07823e+07	6.17971e+06	-0.0214499	-0.00313219	-2.12235	-0.545087	-2.62222
-1.07823e+07	6.2205e+06	-0.0214499	-0.00313219	-1.84221	-0.545087	-2.55178
-1.07823e+07	6.26129e+06	-0.0214499	-0.00313219	-1.84221	-0.594579	-2.87898
-1.07823e+07	6.30208e+06	-0.0214499	-0.00313219	-1.84221	-0.539484	-2.33056
-1.07823e+07	6.34287e+06	-0.0508573	-0.00313219	-1.4634	-0.539484	-3.05239
-1.07823e+07	6.38366e+06	-0.0508573	6.68831e-15	-1.67418	-0.613077	-2.11534
-1.07823e+07	6.42445e+06	-0.00474194	6.68831e-15	-1.21668	-0.680493	-2.40623
-1.07823e+07	6.46524e+06	-0.00474194	6.68831e-15	-1.05427	-0.403593	-2.08918
-1.07823e+07	6.50603e+06	-0.00474194	6.68831e-15	-1.44949	-0.403593	-2.19039
-1.07823e+07	6.54682e+06	-0.00474194	6.68831e-15	-1.23684	-0.568648	-2.2589
-1.07823e+07	6.58761e+06	-1.42872e-14	6.68831e-15	-2.11211	-0.403593	-2.97878
-1.07823e+07	6.6284e+06	-1.42872e-14	6.68831e-15	-1.79645	-0.0843802	-2.13109
-1.07823e+07	6.66919e+06	-1.42872e-14	6.68831e-15	-1.46184	-0.0499329	-1.97214
-1.07823e+07	6.70998e+06	-1.42872e-14	6.68831e-15	-1.45855	-0.196028	-1.97214
-1.07823e+07	6.75077e+06	-1.42872e-14	6.68831e-15	-1.46184	-0.196028	-1.44142
-1.07823e+07	6.83235e+06	-1.42872e-14	6.68831e-15	-1.41645	0.124885	-0.730344
-1.07823e+07	6.87314e+06	-1.42872e-14	6.68831e-15	-0.949956	0.124885	-0.658566
-1.07823e+07	6.91393e+06	-1.42872e-14	6.68831e-15	-0.951041	0.124885	-0.649525
-1.07823e+07	6.95472e+06	-1.42872e-14	6.68831e-15	-0.714342	0.124885	-0.45529
-1.07823e+07	6.99551e+06	-1.42872e-14	6.68831e-15	-0.818226	0.124885	-0.45803
-1.07823e+07	7.07709e+06	-1.42872e-14	6.68831e-15	-0.96196	0.202454	-0.068132
-1.07823e+07	7.11788e+06	-1.42872e-14	6.68831e-15	-0.96196	0.202454	-0.068132
-1.08306e+07	3.24282e+06	-0.0214499	-1.4159	-1.3769	-0.455303	-2.46808
-1.08306e+07	3.28361e+06	-0.0214499	-1.31359	-2.11429	-0.455303	-3.46808
-1.08306e+07	3.3244e+06	-0.0214499	-1.5052	-1.3769	-0.594579	-2.49229
-1.08306e+07	3.60993e+06	-0.0928769	-1.46478	-1.6143	-0.830247	-2.42345
-1.08306e+07	3.65072e+06	-0.0761941	-1.46478	-1.11429	-1.77659	-3.55793
-1.08306e+07	3.69151e+06	-0.0761941	-1.46202	-1.1459	-1.83025	-3.55793
-1.08306e+07	3.7323e+06	-0.0928769	-1.40352	-1.1459	-2.24981	-3.4809
-1.08306e+07	3.77309e+06	-0.0761941	-1.43997	-1.11429	-2.71863	-3.90711
-1.08306e+07	3.81388e+06	-0.131196	-1.5052	-1.44114	-2.69766	-4.32571
-1.08306e+07	3.85467e+06	-0.257505	-1.30949	-1.31452	-2.94576	-3.74462
-1.08306e+07	3.89546e+06	-0.257505	-1.30859	-1.39963	-2.74133	-4.08938
-1.08306e+07	3.93625e+06	-0.40341	-1.31359	-1.27327	-2.94576	-3.90255
-1.08306e+07	3.97704e+06	-0.321664	-1.30949	-1.26527	-2.8349	-3.84276
-1.08306e+07	4.01783e+06	-0.321664	-1.56949	-1.23724	-2.74133	-3.74098
-1.08306e+07	4.05862e+06	-0.257505	-2.734	-1.25822	-2.8349	-5.77762
-1.08306e+07	4.09941e+06	-0.257505	-3.78843	-0.634895	-3.1146	-7.52377
-1.08306e+07	4.1402e+06	-0.257505	-1.96645	-1.49797	-3.28684	-7.35434
-1.08306e+07	4.18099e+06	0.59659	-1.3169	-1.18764	-2.85245	-6.60351
-1.08306e+07	4.22178e+06	-0.257505	-0.647982	-1.18764	-2.74133	-5.95601
-1.08306e+07	4.26257e+06	-0.167196	-0.649339	-1.57359	-2.76912	-5.02292
-1.08306e+07	4.30336e+06	0.630686	-0.735291	-0.573594	-3.1146	-5.50894
-1.08306e+07	4.34415e+06	-0.257505	-1.46478	-0.284856	-2.9773	-5.34641
-1.08306e+07	4.38494e+06	-0.114346	-1.07268	-0.372252	-2.8349	-5.2506
-1.08306e+07	4.42573e+06	-0.321664	-0.674355	-0.611208	-2.41944	-5.1519
-1.08306e+07	4.46652e+06	-0.321664	-0.649339	-0.475868	-1.74133	-4.40871
-1.08306e+07	4.50731e+06	-0.257505	-0.700635	-1.28486	-2.1146	-4.18686
-1.08306e+07	4.5481e+06	-0.114346	-0.629686	-1.18764	-3.1146	-5.02292
-1.08306e+07	4.58889e+06	-0.131196	-0.612783	-2.18764	-3.1146	-5.46945
-1.08306e+07	4.62968e+06	-0.114346	-0.612783	-2.32005	-2.85245	-5.31609
-1.08306e+07	4.67047e+06	-0.0761941	-0.700635	-2.49797	-2.94576	-4.44008
-1.08306e+07	4.71126e+06	-0.0928769	-0.629686	-2.57359	-2.41944	-4.94738
-1.08306e+07	4.75205e+06	-0.114346	-0.634862	-2.61121	-2.76912	-5.60278
-1.08306e+07	4.79284e+06	-0.114346	-0.629686	-2.7021	-2.8349	-5.77762
-1.08306e+07	4.83363e+06	-0.131196	-0.54749	-3.18392	-2.41944	-7.1519
-1.08306e+07	4.87443e+06	-0.0761941	-0.700635	-3.6526	-2.8349	-7.19013
-1.08306e+07	4.91522e+06	-0.0761941	-0.54538	-3.3599	-2.74133	-6.63594
-1.08306e+07	4.95601e+06	-0.0928769	-0.525438	-3.18392	-2.85245	-6.18686
-1.08306e+07	4.9968e+06	-0.0928769	-0.54749	-2.7021	-2.8349	-5.94862
-1.08306e+07	5.03759e+06	-0.0928769	-0.306298	-2.80965	-2.41944	-5.40142
-1.08306e+07	5.07838e+06	-0.0761941	-0.306298	-3.3599	-2.69766	-5.60278
-1.08306e+07	5.11917e+06	-0.114346	-0.254949	-4.54017	-2.65386	-6.77762
-1.08306e+07	5.15996e+06	-0.114346	-0.038325	-4.14181	-2.92624	-5.84446
-1.08306e+07	5.20075e+06	-0.114346	-0.0687515	-4.83003	-2.65386	-6.80106
-1.08306e+07	5.24154e+06	-0.114346	-0.119606	-5.11317	-2.41944	-7.48227
-1.08306e+07	5.28233e+06	-0.0761941	-0.119606	-5.34177	-2.65386	-7.48227
-1.08306e+07	5.32312e+06	-0.114346	-0.0687515	-5.34177	-2.90034	-6.77762
-1.08306e+07	5.36391e+06	-0.131196	-0.0687515	-5.02105	-2.90034	-7.02292
-1.08306e+07	5.4047e+06	-0.131196	-0.190124	-4.14181	-2.65664	-6.60278
-1.08306e+07	5.44549e+06	-0.131196	-0.190124	-3.10177	-2.47314	-3.74098
-1.08306e+07	5.48628e+06	-0.321664	-0.119606	-2.18764	-2.17293	-3.84276
-1.08306e+07	5.52707e+06	-0.321664	-0.190124	-2.12805	-1.51013	-4.00722
-1.08306e+07	5.56786e+06	-0.114346	-0.119606	-1.82753	-1.61372	-3.57458
-1.08306e+07	5.60865e+06	-0.114346	-0.0687515	-1.76354	-1.57736	-3.62222
-1.08306e+07	5.64944e+06	-0.114346	-0.038325	-1.69738	-1.57109	-3.70786
-1.08306e+07	5.69023e+06	-0.0761941	-0.038325	-0.566679	-1.61308	-2.55639
-1.08306e+07	5.73102e+06	-0.0928769	-0.038325	-1.12235	-1.61308	-2.62222
-1.08306e+07	5.77181e+06	-0.0538416	-0.038325	-1.23068	-1.57109	-3.3154
-1.08306e+07	5.8126e+06	-0.0538416	-0.0177397	-1.3285	-1.57736	-2.52435
-1.08306e+07	5.85339e+06	-0.0508573	-0.0113004	-1.2931	-1.61372	-3.0781
-1.08306e+07	5.89418e+06	-0.0214499	-0.0113004	-1.73329	-0.469548	-2.3139
-1.08306e+07	5.93497e+06	-0.0214499	-0.0113004	-2.02198	-0.559911	-1.24566
-1.08306e+07	5.97576e+06	-0.0214499	-0.0113004	-2.10177	-1.4553	-3.02632
-1.08306e+07	6.01655e+06	-0.0214499	-0.00313219	-1.7021	-1.54509	-3.21786
-1.08306e+07	6.05734e+06	-0.0214499	-0.00313219	-2.18764	-1.54509	-3.96149
-1.08306e+07	6.09813e+06	-0.0214499	-0.00313219	-2.45303	-1.57736	-4.3154
-1.08306e+07	6.13892e+06	-0.0214499	-0.00313219	-2.3285	-0.545087	-3.3154
-1.08306e+07	6.17971e+06	-0.0214499	-0.00313219	-2.12235	-0.545087	-2.62222
-1.08306e+07	6.2205e+06	-0.0214499	-0.00313219	-1.80721	-0.545087	-2.87898
-1.08306e+07	6.26129e+06	-0.0214499	-0.00313219	-1.82753	-0.594579	-2.33056
-1.08306e+07	6.30208e+06	-0.0214499	-0.00313219	-1.80721	-0.539484	-3.02753
-1.08306e+07	6.34287e+06	-0.0214499	-0.00313219	-1.4634	-0.571088	-2.55639
-1.08306e+07	6.38366e+06	-0.0214499	-0.00313219	-1.77341	-0.650602	-2.38188
-1.08306e+07	6.42445e+06	-0.0053967	6.68831e-15	-1.52165	-0.749983	-2.85998
-1.08306e+07	6.46524e+06	-0.00474194	6.68831e-15	-1.29471	-0.357161	-2.20876
-1.08306e+07	6.50603e+06	-0.00474194	6.68831e-15	-1.42876	-0.357161	-2.70495
-1.08306e+07	6.54682e+06	-0.00474194	6.68831e-15	-1.11429	-0.568648	-1.90654
-1.08306e+07	6.58761e+06	-1.42872e-14	6.68831e-15	-0.950897	-0.374748	-1.50985
-1.08306e+07	6.6284e+06	-1.42872e-14	6.68831e-15	-1.84179	-0.0843802	-2.23083
-1.08306e+07	6.66919e+06	-1.42872e-14	6.68831e-15	-1.46184	-0.0511608	-2.00006
-1.08306e+07	6.70998e+06	-1.42872e-14	6.68831e-15	-1.86114	-0.0499329	-1.81308
-1.08306e+07	6.75077e+06	-1.42872e-14	6.68831e-15	-1.46184	-0.196028	-1.44142
-1.08306e+07	6.83235e+06	-1.42872e-14	6.68831e-15	-0.737097	0.124885	-0.582883
-1.08306e+07	6.87314e+06	-1.42872e-14	6.68831e-15	-0.949956	0.124885	-0.658566
-1.08306e+07	6.95472e+06	-1.42872e-14	6.68831e-15	-0.714342	0.124885	-0.45529
-1.08306e+07	6.99551e+06	-1.42872e-14	6.68831e-15	-0.818226	0.124885	-0.45803
-1.08306e+07	7.07709e+06	-1.42872e-14	6.68831e-15	-0.96196	0.202454	-0.068132
-1.08306e+07	7.11788e+06	-1.42872e-14	6.68831e-15	-0.96196	0.202454	-0.068132
-1.08547e+06	1.04015e+06	0.664394	0.927319	0.406225	0.748608	2.0914
-1.08547e+06	1.08094e+06	0.338986	0.713205	-0.524069	2.63599	2.58423
-1.08547e+06	1.12173e+06	0.250963	0.535215	0.613476	2.63599	1.41113
-1.08547e+06	1.16252e+06	0.347566	0.535215	0.280528	3.61773	7.17483
-1.08547e+06	1.20331e+06	-0.401312	1.92732	0.0955874	2.49852	0.189047
-1.08547e+06	1.2441e+06	-0.574981	1.56067	-1.28913	0.0267232	0.607241
-1.08547e+06	1.28489e+06	-0.574981	0.535215	-1.91767	-1.17492	0.93588
-1.08547e+06	1.32568e+06	-0.61321	0.264709	-1.6276	-1.04462	-0.726165
-1.08547e+06	1.36647e+06	-0.574981	0.15217	-0.613889	-0.566443	0.393437
-1.08547e+06	1.40726e+06	-0.549553	0.264709	-0.936141	-1.08572	-0.157002
-1.08547e+06	1.44805e+06	-0.61321	0.264709	1.58165	-2.31611	-0.598838
-1.08547e+06	1.48884e+06	-0.61321	0.264709	2.20274	-2.31611	1.02918
-1.08547e+06	1.52963e+06	-0.574981	-0.780467	2.91283	-2.71494	-0.503443
-1.08547e+06	1.57042e+06	-0.580502	0.264709	3.79775	-1.67379	1.73087
-1.08547e+06	1.61121e+06	-0.584708	0.352018	2.89583	-0.740639	3.10869
-1.08547e+06	1.652e+06	-0.584708	0.352018	3.79775	-0.673792	2.79501
-1.08547e+06	1.69279e+06	-0.7306	0.350661	3.18469	-2.28684	-1.27905
-1.08547e+06	1.73358e+06	-0.744586	0.387217	3.32781	-2.41944	-0.609763
-1.08547e+06	1.77437e+06	-0.649577	0.337555	3.7174	-2.90034	-1.98635
-1.08547e+06	1.81516e+06	-0.35502	0.370314	2.72035	-2.98114	0.0932104
-1.08547e+06	1.85595e+06	-0.321664	0.45462	2.50689	-1.77659	0.83489
-1.08547e+06	1.89674e+06	-0.131196	0.474562	4.19035	-0.830247	4.05262
-1.08547e+06	1.93753e+06	-0.114346	0.606839	2.6715	-0.51426	2.99278
-1.08547e+06	1.97832e+06	-0.131196	-0.306298	3.32582	-0.613721	2.16989
-1.08547e+06	2.01911e+06	-0.131196	-0.190124	2.97553	-0.539484	1.5191
-1.08547e+06	2.0599e+06	-0.0761941	-0.119606	1.72673	-0.667361	0.909957
-1.08547e+06	2.10069e+06	-0.0538416	-0.119606	-0.282229	-0.357161	-1.24678
-1.08547e+06	2.14148e+06	-0.0214499	-0.119606	0.0262363	-0.403593	-0.710375
-1.08547e+06	2.18227e+06	-0.0053967	-0.119606	-0.610054	-0.296629	-1.34939
-1.08547e+06	2.22306e+06	-0.0053967	-0.119606	-1.21755	-1.18868	-3.20928
-1.08547e+06	2.26385e+06	-0.0053967	-0.254949	-0.880321	-0.160267	-2.00006
-1.08547e+06	2.30464e+06	-0.0053967	-0.254949	-1.16478	-0.0313849	-2.14449
-1.08547e+06	2.34543e+06	-0.0053967	-0.306298	-1.22331	-0.196028	-2.37738
-1.08547e+06	2.38622e+06	-0.0053967	-0.306298	-1.08945	-0.368678	-2.25348
-1.08547e+06	2.42701e+06	-0.00474194	-0.306298	-1.02477	-0.431773	-2.25348
-1.08547e+06	2.46781e+06	-0.00474194	-0.254949	-1.02477	-0.179989	-1.83784
-1.08547e+06	2.5086e+06	-0.00474194	-0.254949	-1.22331	-0.179989	-1.82119
-1.08547e+06	2.54939e+06	-0.00474194	-0.306298	-1.16209	-0.179989	-2.25348
-1.08547e+06	2.59018e+06	-0.00474194	-0.306298	-1.16209	-0.217064	-2.05557
-1.08547e+06	2.63097e+06	-1.42872e-14	-0.306298	-0.714342	0.820011	-1.26464
-1.08547e+06	2.67176e+06	-1.42872e-14	-0.254949	-1.16478	0.820011	-1.05557
-1.08547e+06	2.71255e+06	-1.42872e-14	-0.190124	-1.16478	0.820011	-0.821186
-1.08547e+06	2.75334e+06	-1.42872e-14	-0.119606	-1.16209	-0.388841	-1.83784
-1.08547e+06	2.79413e+06	-1.42872e-14	-0.119606	-0.162093	-0.388841	-0.837837
-1.08547e+06	2.83492e+06	-1.42872e-14	-0.0687515	-0.164776	-0.431773	-0.821186
-1.08547e+06	2.87571e+06	-1.42872e-14	-0.0687515	-0.164776	-0.431773	-0.821186
-1.08547e+06	2.9165e+06	-1.42872e-14	-0.0687515	-0.0894501	-0.388841	-0.649525
-1.08547e+06	2.95729e+06	-1.42872e-14	-0.0687515	0.0380397	-0.388841	-0.582883
-1.08547e+06	2.99808e+06	-1.42872e-14	-0.0687515	-0.0894501	-0.368678	-0.658566
-1.08547e+06	3.03887e+06	-1.42872e-14	-0.119606	0.837907	-0.368678	-0.0555657
-1.08547e+06	3.07966e+06	-1.42872e-14	-0.119606	1.18177	-0.368678	-0.354653
-1.08547e+06	3.12045e+06	-1.42872e-14	-0.038325	1.05004	-0.368678	-0.0924807
-1.08547e+06	3.16124e+06	-1.42872e-14	-0.0687515	1.2629	-0.368678	-0.0924807
-1.08547e+06	3.20203e+06	-1.42872e-14	-0.0687515	1.28566	0.950067	0.67895
-1.08547e+06	3.24282e+06	-1.42872e-14	-0.119606	0.878591	0.968615	1.03967
-1.08547e+06	3.28361e+06	-1.42872e-14	-0.119606	-0.349469	0.968615	0.0278627
-1.08547e+06	3.3244e+06	-1.42872e-14	-0.190124	0.129117	1.83472	1.29821
-1.08547e+06	3.36519e+06	-0.00474194	-0.190124	-0.753356	1.91562	0.421226
-1.08547e+06	3.40598e+06	-0.0214499	-0.254949	-0.842074	1.59641	0.295033
-1.08547e+06	3.44677e+06	-0.0508573	-0.54749	-0.0161124	1.43135	0.673485
-1.08547e+06	3.48756e+06	-0.0508573	0.337555	-0.181557	1.33264	1.83752
-1.08547e+06	876989	0.354982	1.15217	1.61241	3.19054	1.85955
-1.08547e+06	917779	0.424272	1.15217	1.84479	3.9833	6.32235
-1.08547e+06	958569	1.42768	1.15217	3.40622	3.54114	8.86776
-1.08547e+06	999359	0.664394	1.15217	2.88212	3.52653	7.08442
-1.08788e+07	3.28361e+06	-0.0053967	-1.40352	-2.28223	-0.469548	-3.67581
-1.08788e+07	3.3244e+06	-0.0214499	-1.30949	-1.11429	-0.469548	-2.46808
-1.08788e+07	3.36519e+06	-0.0214499	-1.30949	-1.3769	-0.469548	-2.55915
-1.08788e+07	3.40598e+06	-0.0214499	-1.5052	-2.3769	-0.545087	-3.82478
-1.08788e+07	3.69151e+06	-0.0928769	-1.46478	-1.16636	-0.510132	-2.67581
-1.08788e+07	3.7323e+06	-0.0538416	-1.40352	-1.16636	-0.776589	-3.01317
-1.08788e+07	3.77309e+06	-0.0928769	-1.43997	-1.1459	-1.83025	-3.11534
-1.08788e+07	3.81388e+06	-0.0761941	-1.5052	-1.11429	-2.98114	-3.70786
-1.08788e+07	3.85467e+06	-0.257505	-2.15165	-1.44114	-3.20662	-3.75462
-1.08788e+07	3.89546e+06	-0.257505	-2.15165	-1.71994	-2.90034	-4.0781
-1.08788e+07	3.93625e+06	-0.40341	-1.5052	-1.39963	-2.65664	-4.21786
-1.08788e+07	3.97704e+06	-0.321664	-1.5052	-1.39963	-2.65386	-4.36787
-1.08788e+07	4.01783e+06	-0.257505	-1.31359	-1.29471	-2.69766	-4.04868
-1.08788e+07	4.05862e+06	-0.257505	-1.31359	-1.1917	-2.41944	-3.71168
-1.08788e+07	4.09941e+06	-0.257505	-1.92739	-0.258219	-2.41944	-4.40142
-1.08788e+07	4.1402e+06	-0.257505	-2.26879	-0.258219	-2.8349	-4.80106
-1.08788e+07	4.18099e+06	-0.257505	-1.30859	-1.3285	-2.41944	-5.55127
-1.08788e+07	4.22178e+06	-0.321664	-0.84783	-1.25875	-3.20662	-4.29277
-1.08788e+07	4.26257e+06	-0.167196	-0.84783	-1.45303	-2.76912	-4.80106
-1.08788e+07	4.30336e+06	-0.167196	-1.07268	-0.686948	-2.9773	-5.1519
-1.08788e+07	4.34415e+06	-0.321664	-0.84783	-0.686948	-2.41944	-3.77762
-1.08788e+07	4.38494e+06	-0.131196	-0.647982	-0.320051	-2.69766	-3.40142
-1.08788e+07	4.42573e+06	-0.40341	-0.647982	-0.284856	-2.94576	-4.55127
-1.08788e+07	4.46652e+06	-0.369314	-0.780467	-0.779501	-1.8349	-4.34641
-1.08788e+07	4.50731e+06	-0.257505	-0.780025	-1.47587	-1.76912	-4.95601
-1.08788e+07	4.5481e+06	-0.114346	-0.612783	-1.57359	-2.94576	-4.05181
-1.08788e+07	4.58889e+06	-0.114346	-0.662445	-2.45303	-2.65664	-4.09906
-1.08788e+07	4.62968e+06	-0.0761941	-0.54749	-2.2557	-2.83383	-3.80808
-1.08788e+07	4.67047e+06	-0.0761941	-0.54749	-2.10396	-3.20662	-3.80808
-1.08788e+07	4.71126e+06	-0.0928769	-0.54749	-2.12805	-2.69766	-3.71168
-1.08788e+07	4.75205e+06	-0.0538416	-0.54749	-2.2931	-2.94576	-3.74098
-1.08788e+07	4.79284e+06	-0.0761941	-0.450716	-2.32005	-2.65386	-3.72239
-1.08788e+07	4.83363e+06	-0.0761941	-0.54538	-2.61121	-2.65664	-4.65047
-1.08788e+07	4.87443e+06	-0.0761941	-0.54749	-2.78635	-2.76912	-5.46945
-1.08788e+07	4.91522e+06	-0.0761941	-0.700635	-3.18392	-2.74133	-6.55127
-1.08788e+07	4.95601e+06	-0.0928769	-0.629686	-3.10177	-2.76912	-5.46945
-1.08788e+07	4.9968e+06	-0.0928769	-0.700635	-2.57163	-2.94576	-5.18115
-1.08788e+07	5.03759e+06	-0.0761941	-0.393161	-2.28486	-2.65386	-4.65047
-1.08788e+07	5.07838e+06	-0.0761941	-0.393161	-3.83142	-2.85245	-6.94862
-1.08788e+07	5.11917e+06	-0.114346	-0.190124	-4.18392	-2.76912	-6.80106
-1.08788e+07	5.15996e+06	-0.114346	-0.038325	-3.80965	-2.65664	-5.85406
-1.08788e+07	5.20075e+06	-0.114346	-0.038325	-4.83003	-2.69766	-6.60278
-1.08788e+07	5.24154e+06	-0.114346	-0.038325	-5.04763	-2.69766	-6.77762
-1.08788e+07	5.28233e+06	-0.0761941	-0.119606	-5.04763	-2.92624	-7.02292
-1.08788e+07	5.32312e+06	-0.0761941	-0.119606	-5.34177	-2.92624	-6.80106
-1.08788e+07	5.36391e+06	-0.0761941	-0.119606	-5.11317	-2.90034	-7.02292
-1.08788e+07	5.4047e+06	-0.114346	-0.0687515	-5.34177	-2.65386	-7.48227
-1.08788e+07	5.44549e+06	-0.131196	-0.0687515	-4.54017	-2.65664	-6.94862
-1.08788e+07	5.48628e+06	-0.167196	-0.038325	-3.7795	-2.71863	-5.04398
-1.08788e+07	5.52707e+06	-0.257505	-0.119606	-2.57359	-1.83025	-3.24566
-1.08788e+07	5.56786e+06	-0.114346	-0.119606	-2.23068	-1.4553	-4.65626
-1.08788e+07	5.60865e+06	-0.0761941	-0.0687515	-2.12235	-1.54509	-3.57458
-1.08788e+07	5.64944e+06	-0.0761941	-0.0687515	-1.82753	-1.57109	-3.94485
-1.08788e+07	5.69023e+06	-0.0761941	-0.0687515	-0.842214	-1.6506	-2.51759
-1.08788e+07	5.73102e+06	-0.0761941	-0.038325	-0.842214	-1.6506	-2.94485
-1.08788e+07	5.77181e+06	-0.0538416	-0.038325	-1.25875	-1.53948	-2.57458
-1.08788e+07	5.8126e+06	-0.0538416	-0.038325	-1.25875	-1.54509	-3.06899
-1.08788e+07	5.85339e+06	-0.0508573	-0.0113004	-1.67153	-1.54509	-3.21786
-1.08788e+07	5.89418e+06	-0.0214499	-0.0113004	-1.73329	-0.613721	-1.74462
-1.08788e+07	5.93497e+06	-0.0214499	-0.0113004	-2.3599	-0.510132	-1.80808
-1.08788e+07	5.97576e+06	-0.0214499	-0.0113004	-1.78635	-1.45516	-2.90255
-1.08788e+07	6.01655e+06	-0.0214499	-0.00313219	-1.83142	-1.54509	-3.59184
-1.08788e+07	6.05734e+06	-0.0214499	-0.00313219	-2.37225	-1.61372	-4.13944
-1.08788e+07	6.09813e+06	-0.0214499	-0.00313219	-2.45303	-0.545087	-2.52435
-1.08788e+07	6.13892e+06	-0.0214499	-0.00313219	-2.25875	-0.545087	-3.32571
-1.08788e+07	6.17971e+06	-0.0214499	-0.00313219	-2.10396	-0.545087	-2.94485
-1.08788e+07	6.2205e+06	-0.0214499	-0.00313219	-1.84221	-0.613721	-2.62222
-1.08788e+07	6.26129e+06	-0.0214499	-0.00313219	-1.80721	-0.594579	-2.46085
-1.08788e+07	6.30208e+06	-0.0214499	-0.00313219	-1.82753	-0.539484	-2.70786
-1.08788e+07	6.34287e+06	-0.0214499	-0.00313219	-1.63116	-0.571088	-3.05239
-1.08788e+07	6.38366e+06	-0.0214499	-0.00313219	-1.62418	-0.650602	-2.28722
-1.08788e+07	6.42445e+06	-0.0214499	6.68831e-15	-1.94182	-0.667361	-3.01317
-1.08788e+07	6.46524e+06	-0.00474194	6.68831e-15	-1.26527	-0.374748	-2.38558
-1.08788e+07	6.50603e+06	-0.00474194	6.68831e-15	-1.47588	-0.357161	-2.59646
-1.08788e+07	6.54682e+06	-0.00474194	6.68831e-15	-1.44114	-0.357161	-1.97406
-1.08788e+07	6.58761e+06	-1.42872e-14	6.68831e-15	-1.25781	-0.403593	-1.71468
-1.08788e+07	6.6284e+06	-1.42872e-14	6.68831e-15	-1.84207	-0.188679	-2.14088
-1.08788e+07	6.66919e+06	-1.42872e-14	6.68831e-15	-1.46184	-0.0511608	-2.00006
-1.08788e+07	6.70998e+06	-1.42872e-14	6.68831e-15	-1.75336	-0.0499329	-2.00006
-1.08788e+07	6.75077e+06	-1.42872e-14	6.68831e-15	-1.45855	-0.196028	-1.97214
-1.08788e+07	6.83235e+06	-1.42872e-14	6.68831e-15	-0.737097	0.124885	-0.582883
-1.08788e+07	6.87314e+06	-1.42872e-14	6.68831e-15	-0.949956	0.124885	-0.658566
-1.08788e+07	6.95472e+06	-1.42872e-14	6.68831e-15	-0.880321	0.124885	-0.54228
-1.08788e+07	6.99551e+06	-1.42872e-14	6.68831e-15	-0.714342	0.124885	-0.45529
-1.08788e+07	7.07709e+06	-1.42872e-14	6.68831e-15	-0.96196	0.202454	-0.068132
-1.08788e+07	7.11788e+06	-1.42872e-14	6.68831e-15	-0.96196	0.202454	-0.068132
-1.09271e+07	3.3244e+06	-0.0053967	-0.780467	-2.23684	-1.61372	-4.14652
-1.09271e+07	3.36519e+06	-0.0053967	-1.30859	-2.18156	-0.510132	-3.86397
-1.09271e+07	3.40598e+06	-0.0053967	-1.56949	-2.18156	-0.455155	-4.01317
[truncated: 65,342 more rows]

## Sheet: Figure 2
Source data for plotting Figure 2. Columns indicate the covariates, broad covariate groups (Environmental, Human Impact or Total Species Richness), taxonomic group (Amphibains, Reptiles, Birds, Mammals, All Taxa), the bootstrap iteration, global model sampling block and variable importance calculated using the formula in the main text.
Variable	Variable Group	Taxonomic Group	Bootstrap Iteration	Block	Variable importance
Annual Precipitation	Environmental	Amphibian	1	1	1.69814
Annual Precipitation	Environmental	Amphibian	2	1	1.7003
Annual Precipitation	Environmental	Amphibian	3	1	1.69749
Annual Precipitation	Environmental	Amphibian	4	1	1.72409
Annual Precipitation	Environmental	Amphibian	5	1	1.69614
Annual Precipitation	Environmental	Amphibian	6	1	1.69768
Annual Precipitation	Environmental	Amphibian	7	1	1.69725
Annual Precipitation	Environmental	Amphibian	8	1	1.70479
Annual Precipitation	Environmental	Amphibian	9	1	1.70551
Annual Precipitation	Environmental	Amphibian	10	1	1.6967
Annual Precipitation	Environmental	Amphibian	11	1	1.72509
Annual Precipitation	Environmental	Amphibian	12	1	1.70035
Annual Precipitation	Environmental	Amphibian	13	1	1.70084
Annual Precipitation	Environmental	Amphibian	14	1	1.72475
Annual Precipitation	Environmental	Amphibian	15	1	1.72604
Annual Precipitation	Environmental	Amphibian	16	1	1.70183
Annual Precipitation	Environmental	Amphibian	17	1	1.70204
Annual Precipitation	Environmental	Amphibian	18	1	1.70218
Annual Precipitation	Environmental	Amphibian	19	1	1.70359
Annual Precipitation	Environmental	Amphibian	20	1	1.70395
Annual Precipitation	Environmental	Amphibian	21	1	1.7237
Annual Precipitation	Environmental	Amphibian	22	1	1.72372
Annual Precipitation	Environmental	Amphibian	23	1	1.64224
Annual Precipitation	Environmental	Amphibian	24	1	1.65693
Annual Precipitation	Environmental	Amphibian	25	1	1.66509
Annual Precipitation	Environmental	Amphibian	26	1	1.66676
Annual Precipitation	Environmental	Amphibian	27	1	1.70157
Annual Precipitation	Environmental	Amphibian	28	1	1.71989
Annual Precipitation	Environmental	Amphibian	29	1	1.72029
Annual Precipitation	Environmental	Amphibian	30	1	1.72036
Annual Precipitation	Environmental	Amphibian	31	1	1.72046
Annual Precipitation	Environmental	Amphibian	32	1	1.72166
Annual Precipitation	Environmental	Amphibian	33	1	1.72228
Annual Precipitation	Environmental	Amphibian	34	1	1.72996
Annual Precipitation	Environmental	Amphibian	35	1	1.73067
Annual Precipitation	Environmental	Amphibian	36	1	1.71695
Annual Precipitation	Environmental	Amphibian	37	1	1.71783
Annual Precipitation	Environmental	Amphibian	38	1	1.7183
Annual Precipitation	Environmental	Amphibian	39	1	1.71875
Annual Precipitation	Environmental	Amphibian	40	1	1.7255
Annual Precipitation	Environmental	Amphibian	41	1	1.72553
Annual Precipitation	Environmental	Amphibian	42	1	1.69022
Annual Precipitation	Environmental	Amphibian	43	1	1.7261
Annual Precipitation	Environmental	Amphibian	44	1	1.72625
Annual Precipitation	Environmental	Amphibian	45	1	1.72638
Annual Precipitation	Environmental	Amphibian	46	1	1.72794
Annual Precipitation	Environmental	Amphibian	47	1	1.71294
Annual Precipitation	Environmental	Amphibian	48	1	1.71387
Annual Precipitation	Environmental	Amphibian	49	1	1.6814
Annual Precipitation	Environmental	Amphibian	50	1	1.73075
Annual Precipitation	Environmental	Amphibian	51	1	1.64235
Annual Precipitation	Environmental	Amphibian	52	1	1.7056
Annual Precipitation	Environmental	Amphibian	53	1	1.71965
Annual Precipitation	Environmental	Amphibian	54	1	1.71978
Annual Precipitation	Environmental	Amphibian	55	1	1.70823
Annual Precipitation	Environmental	Amphibian	56	1	1.6912
Annual Precipitation	Environmental	Amphibian	57	1	1.69276
Annual Precipitation	Environmental	Amphibian	58	1	1.6937
Annual Precipitation	Environmental	Amphibian	59	1	1.69448
Annual Precipitation	Environmental	Amphibian	60	1	1.69458
Annual Precipitation	Environmental	Amphibian	61	1	1.69487
Annual Precipitation	Environmental	Amphibian	62	1	1.7123
Annual Precipitation	Environmental	Amphibian	63	1	1.68147
Annual Precipitation	Environmental	Amphibian	64	1	1.68167
Annual Precipitation	Environmental	Amphibian	65	1	1.68547
Annual Precipitation	Environmental	Amphibian	66	1	1.70646
Annual Precipitation	Environmental	Amphibian	67	1	1.70772
Annual Precipitation	Environmental	Amphibian	68	1	1.68997
Annual Precipitation	Environmental	Amphibian	69	1	1.67329
Annual Precipitation	Environmental	Amphibian	70	1	1.6733
Annual Precipitation	Environmental	Amphibian	71	1	1.67492
Annual Precipitation	Environmental	Amphibian	72	1	1.67634
Annual Precipitation	Environmental	Amphibian	73	1	1.6767
Annual Precipitation	Environmental	Amphibian	74	1	1.67967
Annual Precipitation	Environmental	Amphibian	75	1	1.73745
Annual Precipitation	Environmental	Amphibian	76	1	1.73849
Annual Precipitation	Environmental	Amphibian	77	1	1.7395
Annual Precipitation	Environmental	Amphibian	78	1	1.74242
Annual Precipitation	Environmental	Amphibian	79	1	1.68561
Annual Precipitation	Environmental	Amphibian	80	1	1.68955
Annual Precipitation	Environmental	Amphibian	81	1	1.73225
Annual Precipitation	Environmental	Amphibian	82	1	1.76288
Annual Precipitation	Environmental	Amphibian	83	1	1.70833
Annual Precipitation	Environmental	Amphibian	84	1	1.70855
Annual Precipitation	Environmental	Amphibian	85	1	1.70967
Annual Precipitation	Environmental	Amphibian	86	1	1.71007
Annual Precipitation	Environmental	Amphibian	87	1	1.71213
Annual Precipitation	Environmental	Amphibian	88	1	1.7313
Annual Precipitation	Environmental	Amphibian	89	1	1.73799
Annual Precipitation	Environmental	Amphibian	90	1	1.74449
Annual Precipitation	Environmental	Amphibian	91	1	1.73416
Annual Precipitation	Environmental	Amphibian	92	1	1.75199
Annual Precipitation	Environmental	Amphibian	93	1	1.73171
Annual Precipitation	Environmental	Amphibian	94	1	1.73496
Annual Precipitation	Environmental	Amphibian	95	1	1.73535
Annual Precipitation	Environmental	Amphibian	96	1	1.73704
Annual Precipitation	Environmental	Amphibian	97	1	1.73448
Annual Precipitation	Environmental	Amphibian	98	1	1.74284
Annual Precipitation	Environmental	Amphibian	99	1	1.74672
Annual Precipitation	Environmental	Amphibian	100	1	1.7425
Annual Precipitation	Environmental	Amphibian	1	10	1.83431
Annual Precipitation	Environmental	Amphibian	2	10	1.83442
Annual Precipitation	Environmental	Amphibian	3	10	1.79442
Annual Precipitation	Environmental	Amphibian	4	10	1.83197
Annual Precipitation	Environmental	Amphibian	5	10	1.79453
Annual Precipitation	Environmental	Amphibian	6	10	1.83378
Annual Precipitation	Environmental	Amphibian	7	10	1.83375
Annual Precipitation	Environmental	Amphibian	8	10	1.80976
Annual Precipitation	Environmental	Amphibian	9	10	1.83444
Annual Precipitation	Environmental	Amphibian	10	10	1.8104
Annual Precipitation	Environmental	Amphibian	11	10	1.83946
Annual Precipitation	Environmental	Amphibian	12	10	1.84039
Annual Precipitation	Environmental	Amphibian	13	10	1.83212
Annual Precipitation	Environmental	Amphibian	14	10	1.80394
Annual Precipitation	Environmental	Amphibian	15	10	1.83313
Annual Precipitation	Environmental	Amphibian	16	10	1.84106
Annual Precipitation	Environmental	Amphibian	17	10	1.84188
Annual Precipitation	Environmental	Amphibian	18	10	1.81032
Annual Precipitation	Environmental	Amphibian	19	10	1.84432
Annual Precipitation	Environmental	Amphibian	20	10	1.83596
Annual Precipitation	Environmental	Amphibian	21	10	1.83767
Annual Precipitation	Environmental	Amphibian	22	10	1.83812
Annual Precipitation	Environmental	Amphibian	23	10	1.83868
Annual Precipitation	Environmental	Amphibian	24	10	1.79269
Annual Precipitation	Environmental	Amphibian	25	10	1.79374
Annual Precipitation	Environmental	Amphibian	26	10	1.79634
Annual Precipitation	Environmental	Amphibian	27	10	1.8325
Annual Precipitation	Environmental	Amphibian	28	10	1.84096
Annual Precipitation	Environmental	Amphibian	29	10	1.79919
Annual Precipitation	Environmental	Amphibian	30	10	1.79947
Annual Precipitation	Environmental	Amphibian	31	10	1.80115
Annual Precipitation	Environmental	Amphibian	32	10	1.802
Annual Precipitation	Environmental	Amphibian	33	10	1.78623
Annual Precipitation	Environmental	Amphibian	34	10	1.78883
Annual Precipitation	Environmental	Amphibian	35	10	1.78983
Annual Precipitation	Environmental	Amphibian	36	10	1.78985
Annual Precipitation	Environmental	Amphibian	37	10	1.83094
Annual Precipitation	Environmental	Amphibian	38	10	1.83125
Annual Precipitation	Environmental	Amphibian	39	10	1.80397
Annual Precipitation	Environmental	Amphibian	40	10	1.79678
Annual Precipitation	Environmental	Amphibian	41	10	1.79761
Annual Precipitation	Environmental	Amphibian	42	10	1.80635
Annual Precipitation	Environmental	Amphibian	43	10	1.80947
Annual Precipitation	Environmental	Amphibian	44	10	1.78105
Annual Precipitation	Environmental	Amphibian	45	10	1.84239
Annual Precipitation	Environmental	Amphibian	46	10	1.78541
Annual Precipitation	Environmental	Amphibian	47	10	1.81682
Annual Precipitation	Environmental	Amphibian	48	10	1.81143
Annual Precipitation	Environmental	Amphibian	49	10	1.81159
Annual Precipitation	Environmental	Amphibian	50	10	1.81332
Annual Precipitation	Environmental	Amphibian	51	10	1.81425
Annual Precipitation	Environmental	Amphibian	52	10	1.81458
Annual Precipitation	Environmental	Amphibian	53	10	1.80521
Annual Precipitation	Environmental	Amphibian	54	10	1.8057
Annual Precipitation	Environmental	Amphibian	55	10	1.77825
Annual Precipitation	Environmental	Amphibian	56	10	1.77923
Annual Precipitation	Environmental	Amphibian	57	10	1.8551
Annual Precipitation	Environmental	Amphibian	58	10	1.85558
Annual Precipitation	Environmental	Amphibian	59	10	1.85565
Annual Precipitation	Environmental	Amphibian	60	10	1.85613
Annual Precipitation	Environmental	Amphibian	61	10	1.84595
Annual Precipitation	Environmental	Amphibian	62	10	1.8471
Annual Precipitation	Environmental	Amphibian	63	10	1.84815
Annual Precipitation	Environmental	Amphibian	64	10	1.84863
Annual Precipitation	Environmental	Amphibian	65	10	1.84988
Annual Precipitation	Environmental	Amphibian	66	10	1.83167
Annual Precipitation	Environmental	Amphibian	67	10	1.82128
Annual Precipitation	Environmental	Amphibian	68	10	1.85137
Annual Precipitation	Environmental	Amphibian	69	10	1.85168
Annual Precipitation	Environmental	Amphibian	70	10	1.81647
Annual Precipitation	Environmental	Amphibian	71	10	1.8167
Annual Precipitation	Environmental	Amphibian	72	10	1.78246
Annual Precipitation	Environmental	Amphibian	73	10	1.82634
Annual Precipitation	Environmental	Amphibian	74	10	1.80204
Annual Precipitation	Environmental	Amphibian	75	10	1.8028
Annual Precipitation	Environmental	Amphibian	76	10	1.80284
Annual Precipitation	Environmental	Amphibian	77	10	1.83092
Annual Precipitation	Environmental	Amphibian	78	10	1.86902
Annual Precipitation	Environmental	Amphibian	79	10	1.81997
Annual Precipitation	Environmental	Amphibian	80	10	1.87864
Annual Precipitation	Environmental	Amphibian	81	10	1.84088
Annual Precipitation	Environmental	Amphibian	82	10	1.81471
Annual Precipitation	Environmental	Amphibian	83	10	1.82168
Annual Precipitation	Environmental	Amphibian	84	10	1.82413
Annual Precipitation	Environmental	Amphibian	85	10	1.82513
Annual Precipitation	Environmental	Amphibian	86	10	1.81971
Annual Precipitation	Environmental	Amphibian	87	10	1.82659
Annual Precipitation	Environmental	Amphibian	88	10	1.81745
Annual Precipitation	Environmental	Amphibian	89	10	1.81804
Annual Precipitation	Environmental	Amphibian	90	10	1.85783
Annual Precipitation	Environmental	Amphibian	91	10	1.81975
Annual Precipitation	Environmental	Amphibian	92	10	1.83016
Annual Precipitation	Environmental	Amphibian	93	10	1.86904
Annual Precipitation	Environmental	Amphibian	94	10	1.82154
Annual Precipitation	Environmental	Amphibian	95	10	1.86556
Annual Precipitation	Environmental	Amphibian	96	10	1.8575
Annual Precipitation	Environmental	Amphibian	97	10	1.85866
Annual Precipitation	Environmental	Amphibian	98	10	1.82734
Annual Precipitation	Environmental	Amphibian	99	10	1.8283
Annual Precipitation	Environmental	Amphibian	100	10	1.82697
Annual Precipitation	Environmental	Amphibian	1	2	1.95148
Annual Precipitation	Environmental	Amphibian	2	2	1.96438
Annual Precipitation	Environmental	Amphibian	3	2	1.98811
Annual Precipitation	Environmental	Amphibian	4	2	1.93339
Annual Precipitation	Environmental	Amphibian	5	2	1.94666
Annual Precipitation	Environmental	Amphibian	6	2	1.95424
Annual Precipitation	Environmental	Amphibian	7	2	1.94729
Annual Precipitation	Environmental	Amphibian	8	2	1.98771
Annual Precipitation	Environmental	Amphibian	9	2	1.93438
Annual Precipitation	Environmental	Amphibian	10	2	1.9462
Annual Precipitation	Environmental	Amphibian	11	2	1.96403
Annual Precipitation	Environmental	Amphibian	12	2	1.95089
Annual Precipitation	Environmental	Amphibian	13	2	1.94444
Annual Precipitation	Environmental	Amphibian	14	2	1.95247
Annual Precipitation	Environmental	Amphibian	15	2	1.95305
Annual Precipitation	Environmental	Amphibian	16	2	1.92995
Annual Precipitation	Environmental	Amphibian	17	2	1.95106
Annual Precipitation	Environmental	Amphibian	18	2	1.94787
Annual Precipitation	Environmental	Amphibian	19	2	1.9295
Annual Precipitation	Environmental	Amphibian	20	2	1.94592
Annual Precipitation	Environmental	Amphibian	21	2	1.93022
Annual Precipitation	Environmental	Amphibian	22	2	1.95112
Annual Precipitation	Environmental	Amphibian	23	2	1.94512
Annual Precipitation	Environmental	Amphibian	24	2	1.93291
Annual Precipitation	Environmental	Amphibian	25	2	1.93323
Annual Precipitation	Environmental	Amphibian	26	2	1.93028
Annual Precipitation	Environmental	Amphibian	27	2	1.93315
Annual Precipitation	Environmental	Amphibian	28	2	1.96108
Annual Precipitation	Environmental	Amphibian	29	2	1.9612
Annual Precipitation	Environmental	Amphibian	30	2	1.93332
Annual Precipitation	Environmental	Amphibian	31	2	1.95919
Annual Precipitation	Environmental	Amphibian	32	2	1.93618
Annual Precipitation	Environmental	Amphibian	33	2	1.96486
Annual Precipitation	Environmental	Amphibian	34	2	1.96199
Annual Precipitation	Environmental	Amphibian	35	2	1.93585
Annual Precipitation	Environmental	Amphibian	36	2	1.93282
Annual Precipitation	Environmental	Amphibian	37	2	1.94125
Annual Precipitation	Environmental	Amphibian	38	2	1.94148
Annual Precipitation	Environmental	Amphibian	39	2	1.94208
Annual Precipitation	Environmental	Amphibian	40	2	1.94239
Annual Precipitation	Environmental	Amphibian	41	2	1.94241
Annual Precipitation	Environmental	Amphibian	42	2	1.94279
Annual Precipitation	Environmental	Amphibian	43	2	1.94313
Annual Precipitation	Environmental	Amphibian	44	2	1.9438
Annual Precipitation	Environmental	Amphibian	45	2	1.98452
Annual Precipitation	Environmental	Amphibian	46	2	1.92117
Annual Precipitation	Environmental	Amphibian	47	2	1.9228
Annual Precipitation	Environmental	Amphibian	48	2	1.925
Annual Precipitation	Environmental	Amphibian	49	2	1.94864
Annual Precipitation	Environmental	Amphibian	50	2	1.94872
Annual Precipitation	Environmental	Amphibian	51	2	1.94927
Annual Precipitation	Environmental	Amphibian	52	2	1.92868
Annual Precipitation	Environmental	Amphibian	53	2	1.9295
Annual Precipitation	Environmental	Amphibian	54	2	1.9295
Annual Precipitation	Environmental	Amphibian	55	2	1.972
Annual Precipitation	Environmental	Amphibian	56	2	1.9724
Annual Precipitation	Environmental	Amphibian	57	2	1.93506
Annual Precipitation	Environmental	Amphibian	58	2	1.89341
Annual Precipitation	Environmental	Amphibian	59	2	1.93041
Annual Precipitation	Environmental	Amphibian	60	2	1.93101
Annual Precipitation	Environmental	Amphibian	61	2	1.95454
Annual Precipitation	Environmental	Amphibian	62	2	1.95466
Annual Precipitation	Environmental	Amphibian	63	2	1.95568
Annual Precipitation	Environmental	Amphibian	64	2	1.9566
Annual Precipitation	Environmental	Amphibian	65	2	1.93301
Annual Precipitation	Environmental	Amphibian	66	2	1.95672
Annual Precipitation	Environmental	Amphibian	67	2	1.95687
Annual Precipitation	Environmental	Amphibian	68	2	1.91198
Annual Precipitation	Environmental	Amphibian	69	2	1.91605
Annual Precipitation	Environmental	Amphibian	70	2	1.97322
Annual Precipitation	Environmental	Amphibian	71	2	1.98292
Annual Precipitation	Environmental	Amphibian	72	2	1.89506
Annual Precipitation	Environmental	Amphibian	73	2	1.93715
Annual Precipitation	Environmental	Amphibian	74	2	1.93719
Annual Precipitation	Environmental	Amphibian	75	2	1.93735
Annual Precipitation	Environmental	Amphibian	76	2	1.93773
Annual Precipitation	Environmental	Amphibian	77	2	1.94069
Annual Precipitation	Environmental	Amphibian	78	2	1.96954
Annual Precipitation	Environmental	Amphibian	79	2	1.97046
Annual Precipitation	Environmental	Amphibian	80	2	1.97079
Annual Precipitation	Environmental	Amphibian	81	2	1.92038
Annual Precipitation	Environmental	Amphibian	82	2	1.92689
Annual Precipitation	Environmental	Amphibian	83	2	1.91781
Annual Precipitation	Environmental	Amphibian	84	2	1.91798
Annual Precipitation	Environmental	Amphibian	85	2	1.92575
Annual Precipitation	Environmental	Amphibian	86	2	1.91961
Annual Precipitation	Environmental	Amphibian	87	2	1.92714
Annual Precipitation	Environmental	Amphibian	88	2	1.93115
Annual Precipitation	Environmental	Amphibian	89	2	1.91075
Annual Precipitation	Environmental	Amphibian	90	2	1.9323
Annual Precipitation	Environmental	Amphibian	91	2	1.93279
Annual Precipitation	Environmental	Amphibian	92	2	1.92813
Annual Precipitation	Environmental	Amphibian	93	2	1.89515
Annual Precipitation	Environmental	Amphibian	94	2	1.90703
Annual Precipitation	Environmental	Amphibian	95	2	1.96661
Annual Precipitation	Environmental	Amphibian	96	2	1.96876
Annual Precipitation	Environmental	Amphibian	97	2	1.90948
Annual Precipitation	Environmental	Amphibian	98	2	1.9682
Annual Precipitation	Environmental	Amphibian	99	2	1.90545
Annual Precipitation	Environmental	Amphibian	100	2	1.90125
Annual Precipitation	Environmental	Amphibian	1	3	1.85238
Annual Precipitation	Environmental	Amphibian	2	3	1.88706
Annual Precipitation	Environmental	Amphibian	3	3	1.85246
Annual Precipitation	Environmental	Amphibian	4	3	1.88307
Annual Precipitation	Environmental	Amphibian	5	3	1.88326
Annual Precipitation	Environmental	Amphibian	6	3	1.9058
Annual Precipitation	Environmental	Amphibian	7	3	1.88962
Annual Precipitation	Environmental	Amphibian	8	3	1.89025
Annual Precipitation	Environmental	Amphibian	9	3	1.90531
Annual Precipitation	Environmental	Amphibian	10	3	1.89026
Annual Precipitation	Environmental	Amphibian	11	3	1.8833
Annual Precipitation	Environmental	Amphibian	12	3	1.88353
Annual Precipitation	Environmental	Amphibian	13	3	1.86561
Annual Precipitation	Environmental	Amphibian	14	3	1.85289
Annual Precipitation	Environmental	Amphibian	15	3	1.8596
Annual Precipitation	Environmental	Amphibian	16	3	1.86173
Annual Precipitation	Environmental	Amphibian	17	3	1.90485
Annual Precipitation	Environmental	Amphibian	18	3	1.863
Annual Precipitation	Environmental	Amphibian	19	3	1.86325
Annual Precipitation	Environmental	Amphibian	20	3	1.86456
Annual Precipitation	Environmental	Amphibian	21	3	1.86488
Annual Precipitation	Environmental	Amphibian	22	3	1.90779
Annual Precipitation	Environmental	Amphibian	23	3	1.90831
Annual Precipitation	Environmental	Amphibian	24	3	1.90882
Annual Precipitation	Environmental	Amphibian	25	3	1.90936
Annual Precipitation	Environmental	Amphibian	26	3	1.88361
Annual Precipitation	Environmental	Amphibian	27	3	1.90993
Annual Precipitation	Environmental	Amphibian	28	3	1.8844
Annual Precipitation	Environmental	Amphibian	29	3	1.88446
Annual Precipitation	Environmental	Amphibian	30	3	1.86193
Annual Precipitation	Environmental	Amphibian	31	3	1.8797
Annual Precipitation	Environmental	Amphibian	32	3	1.87998
Annual Precipitation	Environmental	Amphibian	33	3	1.88006
Annual Precipitation	Environmental	Amphibian	34	3	1.82987
Annual Precipitation	Environmental	Amphibian	35	3	1.88854
Annual Precipitation	Environmental	Amphibian	36	3	1.92754
Annual Precipitation	Environmental	Amphibian	37	3	1.92816
Annual Precipitation	Environmental	Amphibian	38	3	1.8663
Annual Precipitation	Environmental	Amphibian	39	3	1.90945
Annual Precipitation	Environmental	Amphibian	40	3	1.8693
Annual Precipitation	Environmental	Amphibian	41	3	1.87085
Annual Precipitation	Environmental	Amphibian	42	3	1.87195
Annual Precipitation	Environmental	Amphibian	43	3	1.88481
Annual Precipitation	Environmental	Amphibian	44	3	1.88492
Annual Precipitation	Environmental	Amphibian	45	3	1.8878
Annual Precipitation	Environmental	Amphibian	46	3	1.88796
Annual Precipitation	Environmental	Amphibian	47	3	1.88817
Annual Precipitation	Environmental	Amphibian	48	3	1.89768
Annual Precipitation	Environmental	Amphibian	49	3	1.89804
Annual Precipitation	Environmental	Amphibian	50	3	1.89828
Annual Precipitation	Environmental	Amphibian	51	3	1.89921
Annual Precipitation	Environmental	Amphibian	52	3	1.9017
Annual Precipitation	Environmental	Amphibian	53	3	1.90224
Annual Precipitation	Environmental	Amphibian	54	3	1.90262
Annual Precipitation	Environmental	Amphibian	55	3	1.9029
Annual Precipitation	Environmental	Amphibian	56	3	1.90318
Annual Precipitation	Environmental	Amphibian	57	3	1.90342
Annual Precipitation	Environmental	Amphibian	58	3	1.91216
Annual Precipitation	Environmental	Amphibian	59	3	1.91713
Annual Precipitation	Environmental	Amphibian	60	3	1.91731
Annual Precipitation	Environmental	Amphibian	61	3	1.88127
Annual Precipitation	Environmental	Amphibian	62	3	1.83807
Annual Precipitation	Environmental	Amphibian	63	3	1.83862
Annual Precipitation	Environmental	Amphibian	64	3	1.84571
Annual Precipitation	Environmental	Amphibian	65	3	1.84906
Annual Precipitation	Environmental	Amphibian	66	3	1.8522
Annual Precipitation	Environmental	Amphibian	67	3	1.86852
Annual Precipitation	Environmental	Amphibian	68	3	1.93863
Annual Precipitation	Environmental	Amphibian	69	3	1.9121
Annual Precipitation	Environmental	Amphibian	70	3	1.91214
Annual Precipitation	Environmental	Amphibian	71	3	1.89485
Annual Precipitation	Environmental	Amphibian	72	3	1.89644
Annual Precipitation	Environmental	Amphibian	73	3	1.89692
Annual Precipitation	Environmental	Amphibian	74	3	1.91971
Annual Precipitation	Environmental	Amphibian	75	3	1.92333
Annual Precipitation	Environmental	Amphibian	76	3	1.89734
Annual Precipitation	Environmental	Amphibian	77	3	1.87591
Annual Precipitation	Environmental	Amphibian	78	3	1.93545
Annual Precipitation	Environmental	Amphibian	79	3	1.868
Annual Precipitation	Environmental	Amphibian	80	3	1.87639
Annual Precipitation	Environmental	Amphibian	81	3	1.87843
Annual Precipitation	Environmental	Amphibian	82	3	1.89188
Annual Precipitation	Environmental	Amphibian	83	3	1.89423
Annual Precipitation	Environmental	Amphibian	84	3	1.87963
Annual Precipitation	Environmental	Amphibian	85	3	1.87217
Annual Precipitation	Environmental	Amphibian	86	3	1.87257
Annual Precipitation	Environmental	Amphibian	87	3	1.89694
Annual Precipitation	Environmental	Amphibian	88	3	1.8971
Annual Precipitation	Environmental	Amphibian	89	3	1.88244
Annual Precipitation	Environmental	Amphibian	90	3	1.88307
Annual Precipitation	Environmental	Amphibian	91	3	1.87599
Annual Precipitation	Environmental	Amphibian	92	3	1.8761
Annual Precipitation	Environmental	Amphibian	93	3	1.87483
Annual Precipitation	Environmental	Amphibian	94	3	1.93686
Annual Precipitation	Environmental	Amphibian	95	3	1.87852
Annual Precipitation	Environmental	Amphibian	96	3	1.87958
Annual Precipitation	Environmental	Amphibian	97	3	1.94525
Annual Precipitation	Environmental	Amphibian	98	3	1.87504
Annual Precipitation	Environmental	Amphibian	99	3	1.87556
Annual Precipitation	Environmental	Amphibian	100	3	1.87395
Annual Precipitation	Environmental	Amphibian	1	4	1.87615
Annual Precipitation	Environmental	Amphibian	2	4	1.8714
Annual Precipitation	Environmental	Amphibian	3	4	1.87465
Annual Precipitation	Environmental	Amphibian	4	4	1.87417
Annual Precipitation	Environmental	Amphibian	5	4	1.87435
Annual Precipitation	Environmental	Amphibian	6	4	1.87757
Annual Precipitation	Environmental	Amphibian	7	4	1.89697
Annual Precipitation	Environmental	Amphibian	8	4	1.89793
Annual Precipitation	Environmental	Amphibian	9	4	1.91754
Annual Precipitation	Environmental	Amphibian	10	4	1.87369
Annual Precipitation	Environmental	Amphibian	11	4	1.9185
Annual Precipitation	Environmental	Amphibian	12	4	1.87181
Annual Precipitation	Environmental	Amphibian	13	4	1.87308
Annual Precipitation	Environmental	Amphibian	14	4	1.87637
Annual Precipitation	Environmental	Amphibian	15	4	1.89675
Annual Precipitation	Environmental	Amphibian	16	4	1.8796
Annual Precipitation	Environmental	Amphibian	17	4	1.88166
Annual Precipitation	Environmental	Amphibian	18	4	1.87746
Annual Precipitation	Environmental	Amphibian	19	4	1.91663
Annual Precipitation	Environmental	Amphibian	20	4	1.87055
Annual Precipitation	Environmental	Amphibian	21	4	1.86853
Annual Precipitation	Environmental	Amphibian	22	4	1.89541
Annual Precipitation	Environmental	Amphibian	23	4	1.89558
Annual Precipitation	Environmental	Amphibian	24	4	1.89565
Annual Precipitation	Environmental	Amphibian	25	4	1.87915
Annual Precipitation	Environmental	Amphibian	26	4	1.90795
Annual Precipitation	Environmental	Amphibian	27	4	1.90816
Annual Precipitation	Environmental	Amphibian	28	4	1.87654
Annual Precipitation	Environmental	Amphibian	29	4	1.87661
Annual Precipitation	Environmental	Amphibian	30	4	1.87718
Annual Precipitation	Environmental	Amphibian	31	4	1.94209
Annual Precipitation	Environmental	Amphibian	32	4	1.90152
Annual Precipitation	Environmental	Amphibian	33	4	1.90154
Annual Precipitation	Environmental	Amphibian	34	4	1.90258
Annual Precipitation	Environmental	Amphibian	35	4	1.90574
Annual Precipitation	Environmental	Amphibian	36	4	1.87764
Annual Precipitation	Environmental	Amphibian	37	4	1.87852
Annual Precipitation	Environmental	Amphibian	38	4	1.92314
Annual Precipitation	Environmental	Amphibian	39	4	1.9261
Annual Precipitation	Environmental	Amphibian	40	4	1.92717
Annual Precipitation	Environmental	Amphibian	41	4	1.89852
Annual Precipitation	Environmental	Amphibian	42	4	1.89883
Annual Precipitation	Environmental	Amphibian	43	4	1.90046
Annual Precipitation	Environmental	Amphibian	44	4	1.90064
Annual Precipitation	Environmental	Amphibian	45	4	1.91561
Annual Precipitation	Environmental	Amphibian	46	4	1.9157
Annual Precipitation	Environmental	Amphibian	47	4	1.916
Annual Precipitation	Environmental	Amphibian	48	4	1.91953
Annual Precipitation	Environmental	Amphibian	49	4	1.92018
Annual Precipitation	Environmental	Amphibian	50	4	1.92127
Annual Precipitation	Environmental	Amphibian	51	4	1.90694
Annual Precipitation	Environmental	Amphibian	52	4	1.90769
Annual Precipitation	Environmental	Amphibian	53	4	1.88533
Annual Precipitation	Environmental	Amphibian	54	4	1.91125
Annual Precipitation	Environmental	Amphibian	55	4	1.91212
Annual Precipitation	Environmental	Amphibian	56	4	1.91418
Annual Precipitation	Environmental	Amphibian	57	4	1.91556
Annual Precipitation	Environmental	Amphibian	58	4	1.86685
Annual Precipitation	Environmental	Amphibian	59	4	1.86727
Annual Precipitation	Environmental	Amphibian	60	4	1.86818
Annual Precipitation	Environmental	Amphibian	61	4	1.89457
Annual Precipitation	Environmental	Amphibian	62	4	1.90461
Annual Precipitation	Environmental	Amphibian	63	4	1.9065
Annual Precipitation	Environmental	Amphibian	64	4	1.88484
Annual Precipitation	Environmental	Amphibian	65	4	1.88507
Annual Precipitation	Environmental	Amphibian	66	4	1.85828
Annual Precipitation	Environmental	Amphibian	67	4	1.88544
Annual Precipitation	Environmental	Amphibian	68	4	1.82612
Annual Precipitation	Environmental	Amphibian	69	4	1.83153
Annual Precipitation	Environmental	Amphibian	70	4	1.88205
Annual Precipitation	Environmental	Amphibian	71	4	1.88225
Annual Precipitation	Environmental	Amphibian	72	4	1.88352
Annual Precipitation	Environmental	Amphibian	73	4	1.88371
Annual Precipitation	Environmental	Amphibian	74	4	1.88399
Annual Precipitation	Environmental	Amphibian	75	4	1.84503
Annual Precipitation	Environmental	Amphibian	76	4	1.88405
Annual Precipitation	Environmental	Amphibian	77	4	1.8561
Annual Precipitation	Environmental	Amphibian	78	4	1.8582
Annual Precipitation	Environmental	Amphibian	79	4	1.93343
Annual Precipitation	Environmental	Amphibian	80	4	1.85859
Annual Precipitation	Environmental	Amphibian	81	4	1.88607
Annual Precipitation	Environmental	Amphibian	82	4	1.88627
Annual Precipitation	Environmental	Amphibian	83	4	1.89271
Annual Precipitation	Environmental	Amphibian	84	4	1.93429
Annual Precipitation	Environmental	Amphibian	85	4	1.86516
Annual Precipitation	Environmental	Amphibian	86	4	1.8921
Annual Precipitation	Environmental	Amphibian	87	4	1.86015
Annual Precipitation	Environmental	Amphibian	88	4	1.89378
Annual Precipitation	Environmental	Amphibian	89	4	1.83251
Annual Precipitation	Environmental	Amphibian	90	4	1.85953
Annual Precipitation	Environmental	Amphibian	91	4	1.84247
Annual Precipitation	Environmental	Amphibian	92	4	1.86126
Annual Precipitation	Environmental	Amphibian	93	4	1.86345
Annual Precipitation	Environmental	Amphibian	94	4	1.83977
Annual Precipitation	Environmental	Amphibian	95	4	1.89166
Annual Precipitation	Environmental	Amphibian	96	4	1.84448
Annual Precipitation	Environmental	Amphibian	97	4	1.86155
Annual Precipitation	Environmental	Amphibian	98	4	1.88898
Annual Precipitation	Environmental	Amphibian	99	4	1.89208
Annual Precipitation	Environmental	Amphibian	100	4	1.86144
Annual Precipitation	Environmental	Amphibian	1	5	1.7726
Annual Precipitation	Environmental	Amphibian	2	5	1.77343
Annual Precipitation	Environmental	Amphibian	3	5	1.77353
Annual Precipitation	Environmental	Amphibian	4	5	1.79634
Annual Precipitation	Environmental	Amphibian	5	5	1.79676
Annual Precipitation	Environmental	Amphibian	6	5	1.81697
Annual Precipitation	Environmental	Amphibian	7	5	1.77318
Annual Precipitation	Environmental	Amphibian	8	5	1.77134
Annual Precipitation	Environmental	Amphibian	9	5	1.77168
Annual Precipitation	Environmental	Amphibian	10	5	1.7959
Annual Precipitation	Environmental	Amphibian	11	5	1.72773
Annual Precipitation	Environmental	Amphibian	12	5	1.72951
Annual Precipitation	Environmental	Amphibian	13	5	1.79556
Annual Precipitation	Environmental	Amphibian	14	5	1.80151
Annual Precipitation	Environmental	Amphibian	15	5	1.73748
Annual Precipitation	Environmental	Amphibian	16	5	1.77119
Annual Precipitation	Environmental	Amphibian	17	5	1.71012
Annual Precipitation	Environmental	Amphibian	18	5	1.71921
Annual Precipitation	Environmental	Amphibian	19	5	1.77249
Annual Precipitation	Environmental	Amphibian	20	5	1.81261
Annual Precipitation	Environmental	Amphibian	21	5	1.77715
Annual Precipitation	Environmental	Amphibian	22	5	1.77723
Annual Precipitation	Environmental	Amphibian	23	5	1.77797
Annual Precipitation	Environmental	Amphibian	24	5	1.77861
Annual Precipitation	Environmental	Amphibian	25	5	1.79796
Annual Precipitation	Environmental	Amphibian	26	5	1.80025
Annual Precipitation	Environmental	Amphibian	27	5	1.75507
Annual Precipitation	Environmental	Amphibian	28	5	1.80276
Annual Precipitation	Environmental	Amphibian	29	5	1.80344
Annual Precipitation	Environmental	Amphibian	30	5	1.80668
Annual Precipitation	Environmental	Amphibian	31	5	1.81009
Annual Precipitation	Environmental	Amphibian	32	5	1.72529
Annual Precipitation	Environmental	Amphibian	33	5	1.76603
Annual Precipitation	Environmental	Amphibian	34	5	1.76696
Annual Precipitation	Environmental	Amphibian	35	5	1.76791
Annual Precipitation	Environmental	Amphibian	36	5	1.76814
Annual Precipitation	Environmental	Amphibian	37	5	1.76888
Annual Precipitation	Environmental	Amphibian	38	5	1.76945
Annual Precipitation	Environmental	Amphibian	39	5	1.77
Annual Precipitation	Environmental	Amphibian	40	5	1.77045
Annual Precipitation	Environmental	Amphibian	41	5	1.77075
Annual Precipitation	Environmental	Amphibian	42	5	1.77092
Annual Precipitation	Environmental	Amphibian	43	5	1.77116
Annual Precipitation	Environmental	Amphibian	44	5	1.79108
Annual Precipitation	Environmental	Amphibian	45	5	1.81076
Annual Precipitation	Environmental	Amphibian	46	5	1.79184
Annual Precipitation	Environmental	Amphibian	47	5	1.79322
Annual Precipitation	Environmental	Amphibian	48	5	1.79344
Annual Precipitation	Environmental	Amphibian	49	5	1.79359
Annual Precipitation	Environmental	Amphibian	50	5	1.79461
Annual Precipitation	Environmental	Amphibian	51	5	1.75006
Annual Precipitation	Environmental	Amphibian	52	5	1.75246
Annual Precipitation	Environmental	Amphibian	53	5	1.73782
Annual Precipitation	Environmental	Amphibian	54	5	1.74452
Annual Precipitation	Environmental	Amphibian	55	5	1.7739
Annual Precipitation	Environmental	Amphibian	56	5	1.77406
Annual Precipitation	Environmental	Amphibian	57	5	1.7743
Annual Precipitation	Environmental	Amphibian	58	5	1.79183
Annual Precipitation	Environmental	Amphibian	59	5	1.77629
Annual Precipitation	Environmental	Amphibian	60	5	1.77643
Annual Precipitation	Environmental	Amphibian	61	5	1.74807
Annual Precipitation	Environmental	Amphibian	62	5	1.74856
Annual Precipitation	Environmental	Amphibian	63	5	1.74888
Annual Precipitation	Environmental	Amphibian	64	5	1.78692
Annual Precipitation	Environmental	Amphibian	65	5	1.78775
Annual Precipitation	Environmental	Amphibian	66	5	1.75338
Annual Precipitation	Environmental	Amphibian	67	5	1.78048
Annual Precipitation	Environmental	Amphibian	68	5	1.75544
Annual Precipitation	Environmental	Amphibian	69	5	1.75594
Annual Precipitation	Environmental	Amphibian	70	5	1.75872
Annual Precipitation	Environmental	Amphibian	71	5	1.7755
Annual Precipitation	Environmental	Amphibian	72	5	1.76504
Annual Precipitation	Environmental	Amphibian	73	5	1.7631
Annual Precipitation	Environmental	Amphibian	74	5	1.76439
Annual Precipitation	Environmental	Amphibian	75	5	1.78422
Annual Precipitation	Environmental	Amphibian	76	5	1.78689
Annual Precipitation	Environmental	Amphibian	77	5	1.78935
Annual Precipitation	Environmental	Amphibian	78	5	1.78973
Annual Precipitation	Environmental	Amphibian	79	5	1.78775
Annual Precipitation	Environmental	Amphibian	80	5	1.78859
Annual Precipitation	Environmental	Amphibian	81	5	1.74648
Annual Precipitation	Environmental	Amphibian	82	5	1.7465
Annual Precipitation	Environmental	Amphibian	83	5	1.7905
Annual Precipitation	Environmental	Amphibian	84	5	1.79106
Annual Precipitation	Environmental	Amphibian	85	5	1.748
Annual Precipitation	Environmental	Amphibian	86	5	1.75933
Annual Precipitation	Environmental	Amphibian	87	5	1.74704
Annual Precipitation	Environmental	Amphibian	88	5	1.74705
Annual Precipitation	Environmental	Amphibian	89	5	1.77863
Annual Precipitation	Environmental	Amphibian	90	5	1.78195
Annual Precipitation	Environmental	Amphibian	91	5	1.74458
Annual Precipitation	Environmental	Amphibian	92	5	1.74582
Annual Precipitation	Environmental	Amphibian	93	5	1.74605
Annual Precipitation	Environmental	Amphibian	94	5	1.78276
Annual Precipitation	Environmental	Amphibian	95	5	1.75999
Annual Precipitation	Environmental	Amphibian	96	5	1.76239
Annual Precipitation	Environmental	Amphibian	97	5	1.78354
Annual Precipitation	Environmental	Amphibian	98	5	1.78072
Annual Precipitation	Environmental	Amphibian	99	5	1.78094
Annual Precipitation	Environmental	Amphibian	100	5	1.78222
Annual Precipitation	Environmental	Amphibian	1	6	1.68292
Annual Precipitation	Environmental	Amphibian	2	6	1.73373
Annual Precipitation	Environmental	Amphibian	3	6	1.68026
Annual Precipitation	Environmental	Amphibian	4	6	1.68097
Annual Precipitation	Environmental	Amphibian	5	6	1.73842
Annual Precipitation	Environmental	Amphibian	6	6	1.67792
Annual Precipitation	Environmental	Amphibian	7	6	1.73376
Annual Precipitation	Environmental	Amphibian	8	6	1.7379
Annual Precipitation	Environmental	Amphibian	9	6	1.7334
Annual Precipitation	Environmental	Amphibian	10	6	1.69282
Annual Precipitation	Environmental	Amphibian	11	6	1.68324
Annual Precipitation	Environmental	Amphibian	12	6	1.7352
Annual Precipitation	Environmental	Amphibian	13	6	1.69236
Annual Precipitation	Environmental	Amphibian	14	6	1.75515
Annual Precipitation	Environmental	Amphibian	15	6	1.68931
Annual Precipitation	Environmental	Amphibian	16	6	1.68397
Annual Precipitation	Environmental	Amphibian	17	6	1.68522
Annual Precipitation	Environmental	Amphibian	18	6	1.67944
Annual Precipitation	Environmental	Amphibian	19	6	1.6799
Annual Precipitation	Environmental	Amphibian	20	6	1.67866
Annual Precipitation	Environmental	Amphibian	21	6	1.67884
Annual Precipitation	Environmental	Amphibian	22	6	1.73912
Annual Precipitation	Environmental	Amphibian	23	6	1.68778
Annual Precipitation	Environmental	Amphibian	24	6	1.70661
Annual Precipitation	Environmental	Amphibian	25	6	1.70683
Annual Precipitation	Environmental	Amphibian	26	6	1.68929
Annual Precipitation	Environmental	Amphibian	27	6	1.72045
Annual Precipitation	Environmental	Amphibian	28	6	1.72161
Annual Precipitation	Environmental	Amphibian	29	6	1.71178
Annual Precipitation	Environmental	Amphibian	30	6	1.69105
Annual Precipitation	Environmental	Amphibian	31	6	1.69152
Annual Precipitation	Environmental	Amphibian	32	6	1.71362
Annual Precipitation	Environmental	Amphibian	33	6	1.71383
Annual Precipitation	Environmental	Amphibian	34	6	1.69301
Annual Precipitation	Environmental	Amphibian	35	6	1.69586
Annual Precipitation	Environmental	Amphibian	36	6	1.74379
Annual Precipitation	Environmental	Amphibian	37	6	1.68795
Annual Precipitation	Environmental	Amphibian	38	6	1.68879
Annual Precipitation	Environmental	Amphibian	39	6	1.75188
Annual Precipitation	Environmental	Amphibian	40	6	1.73317
Annual Precipitation	Environmental	Amphibian	41	6	1.73324
Annual Precipitation	Environmental	Amphibian	42	6	1.67603
Annual Precipitation	Environmental	Amphibian	43	6	1.70546
Annual Precipitation	Environmental	Amphibian	44	6	1.70546
Annual Precipitation	Environmental	Amphibian	45	6	1.7061
Annual Precipitation	Environmental	Amphibian	46	6	1.7062
Annual Precipitation	Environmental	Amphibian	47	6	1.72581
Annual Precipitation	Environmental	Amphibian	48	6	1.71428
Annual Precipitation	Environmental	Amphibian	49	6	1.70872
Annual Precipitation	Environmental	Amphibian	50	6	1.74509
Annual Precipitation	Environmental	Amphibian	51	6	1.74845
Annual Precipitation	Environmental	Amphibian	52	6	1.7326
Annual Precipitation	Environmental	Amphibian	53	6	1.71014
Annual Precipitation	Environmental	Amphibian	54	6	1.71034
Annual Precipitation	Environmental	Amphibian	55	6	1.71103
Annual Precipitation	Environmental	Amphibian	56	6	1.71121
Annual Precipitation	Environmental	Amphibian	57	6	1.71299
Annual Precipitation	Environmental	Amphibian	58	6	1.71315
Annual Precipitation	Environmental	Amphibian	59	6	1.72512
Annual Precipitation	Environmental	Amphibian	60	6	1.69855
Annual Precipitation	Environmental	Amphibian	61	6	1.72758
Annual Precipitation	Environmental	Amphibian	62	6	1.71439
Annual Precipitation	Environmental	Amphibian	63	6	1.70884
Annual Precipitation	Environmental	Amphibian	64	6	1.70898
Annual Precipitation	Environmental	Amphibian	65	6	1.70923
Annual Precipitation	Environmental	Amphibian	66	6	1.7172
Annual Precipitation	Environmental	Amphibian	67	6	1.71743
Annual Precipitation	Environmental	Amphibian	68	6	1.71746
Annual Precipitation	Environmental	Amphibian	69	6	1.7218
Annual Precipitation	Environmental	Amphibian	70	6	1.72302
Annual Precipitation	Environmental	Amphibian	71	6	1.7236
Annual Precipitation	Environmental	Amphibian	72	6	1.69854
Annual Precipitation	Environmental	Amphibian	73	6	1.7167
Annual Precipitation	Environmental	Amphibian	74	6	1.69859
Annual Precipitation	Environmental	Amphibian	75	6	1.72812
Annual Precipitation	Environmental	Amphibian	76	6	1.71628
Annual Precipitation	Environmental	Amphibian	77	6	1.67082
Annual Precipitation	Environmental	Amphibian	78	6	1.71712
Annual Precipitation	Environmental	Amphibian	79	6	1.6649
Annual Precipitation	Environmental	Amphibian	80	6	1.66744
Annual Precipitation	Environmental	Amphibian	81	6	1.7
Annual Precipitation	Environmental	Amphibian	82	6	1.70504
Annual Precipitation	Environmental	Amphibian	83	6	1.70454
Annual Precipitation	Environmental	Amphibian	84	6	1.69802
Annual Precipitation	Environmental	Amphibian	85	6	1.69742
Annual Precipitation	Environmental	Amphibian	86	6	1.70037
Annual Precipitation	Environmental	Amphibian	87	6	1.69603
Annual Precipitation	Environmental	Amphibian	88	6	1.69882
Annual Precipitation	Environmental	Amphibian	89	6	1.72988
Annual Precipitation	Environmental	Amphibian	90	6	1.69769
Annual Precipitation	Environmental	Amphibian	91	6	1.69782
Annual Precipitation	Environmental	Amphibian	92	6	1.69738
Annual Precipitation	Environmental	Amphibian	93	6	1.70328
Annual Precipitation	Environmental	Amphibian	94	6	1.6492
Annual Precipitation	Environmental	Amphibian	95	6	1.65161
Annual Precipitation	Environmental	Amphibian	96	6	1.72949
Annual Precipitation	Environmental	Amphibian	97	6	1.70064
Annual Precipitation	Environmental	Amphibian	98	6	1.70128
Annual Precipitation	Environmental	Amphibian	99	6	1.70397
Annual Precipitation	Environmental	Amphibian	100	6	1.70129
Annual Precipitation	Environmental	Amphibian	1	7	1.65914
Annual Precipitation	Environmental	Amphibian	2	7	1.64074
Annual Precipitation	Environmental	Amphibian	3	7	1.6752
Annual Precipitation	Environmental	Amphibian	4	7	1.64084
Annual Precipitation	Environmental	Amphibian	5	7	1.63993
Annual Precipitation	Environmental	Amphibian	6	7	1.67533
Annual Precipitation	Environmental	Amphibian	7	7	1.6614
Annual Precipitation	Environmental	Amphibian	8	7	1.66174
Annual Precipitation	Environmental	Amphibian	9	7	1.65854
Annual Precipitation	Environmental	Amphibian	10	7	1.64715
Annual Precipitation	Environmental	Amphibian	11	7	1.64737
Annual Precipitation	Environmental	Amphibian	12	7	1.64749
Annual Precipitation	Environmental	Amphibian	13	7	1.66207
Annual Precipitation	Environmental	Amphibian	14	7	1.64793
Annual Precipitation	Environmental	Amphibian	15	7	1.62937
Annual Precipitation	Environmental	Amphibian	16	7	1.65936
Annual Precipitation	Environmental	Amphibian	17	7	1.64784
Annual Precipitation	Environmental	Amphibian	18	7	1.66976
Annual Precipitation	Environmental	Amphibian	19	7	1.66077
Annual Precipitation	Environmental	Amphibian	20	7	1.67108
Annual Precipitation	Environmental	Amphibian	21	7	1.67223
Annual Precipitation	Environmental	Amphibian	22	7	1.67305
Annual Precipitation	Environmental	Amphibian	23	7	1.62113
Annual Precipitation	Environmental	Amphibian	24	7	1.62427
Annual Precipitation	Environmental	Amphibian	25	7	1.62575
Annual Precipitation	Environmental	Amphibian	26	7	1.62583
Annual Precipitation	Environmental	Amphibian	27	7	1.62624
Annual Precipitation	Environmental	Amphibian	28	7	1.66458
Annual Precipitation	Environmental	Amphibian	29	7	1.62962
Annual Precipitation	Environmental	Amphibian	30	7	1.6494
Annual Precipitation	Environmental	Amphibian	31	7	1.6494
Annual Precipitation	Environmental	Amphibian	32	7	1.64986
Annual Precipitation	Environmental	Amphibian	33	7	1.68279
Annual Precipitation	Environmental	Amphibian	34	7	1.69148
Annual Precipitation	Environmental	Amphibian	35	7	1.70098
Annual Precipitation	Environmental	Amphibian	36	7	1.6336
Annual Precipitation	Environmental	Amphibian	37	7	1.63551
Annual Precipitation	Environmental	Amphibian	38	7	1.63696
Annual Precipitation	Environmental	Amphibian	39	7	1.63913
Annual Precipitation	Environmental	Amphibian	40	7	1.65784
Annual Precipitation	Environmental	Amphibian	41	7	1.67568
Annual Precipitation	Environmental	Amphibian	42	7	1.64801
Annual Precipitation	Environmental	Amphibian	43	7	1.6481
Annual Precipitation	Environmental	Amphibian	44	7	1.66017
Annual Precipitation	Environmental	Amphibian	45	7	1.66046
Annual Precipitation	Environmental	Amphibian	46	7	1.64097
Annual Precipitation	Environmental	Amphibian	47	7	1.64098
Annual Precipitation	Environmental	Amphibian	48	7	1.64303
Annual Precipitation	Environmental	Amphibian	49	7	1.64324
Annual Precipitation	Environmental	Amphibian	50	7	1.66235
Annual Precipitation	Environmental	Amphibian	51	7	1.66256
Annual Precipitation	Environmental	Amphibian	52	7	1.66352
Annual Precipitation	Environmental	Amphibian	53	7	1.66358
Annual Precipitation	Environmental	Amphibian	54	7	1.6692
Annual Precipitation	Environmental	Amphibian	55	7	1.67598
Annual Precipitation	Environmental	Amphibian	56	7	1.67626
Annual Precipitation	Environmental	Amphibian	57	7	1.66917
Annual Precipitation	Environmental	Amphibian	58	7	1.61923
Annual Precipitation	Environmental	Amphibian	59	7	1.66938
Annual Precipitation	Environmental	Amphibian	60	7	1.61313
Annual Precipitation	Environmental	Amphibian	61	7	1.65021
Annual Precipitation	Environmental	Amphibian	62	7	1.65152
Annual Precipitation	Environmental	Amphibian	63	7	1.61987
Annual Precipitation	Environmental	Amphibian	64	7	1.65129
Annual Precipitation	Environmental	Amphibian	65	7	1.65142
Annual Precipitation	Environmental	Amphibian	66	7	1.67786
Annual Precipitation	Environmental	Amphibian	67	7	1.678
Annual Precipitation	Environmental	Amphibian	68	7	1.65184
Annual Precipitation	Environmental	Amphibian	69	7	1.65207
Annual Precipitation	Environmental	Amphibian	70	7	1.68083
Annual Precipitation	Environmental	Amphibian	71	7	1.6333
Annual Precipitation	Environmental	Amphibian	72	7	1.67868
Annual Precipitation	Environmental	Amphibian	73	7	1.67955
Annual Precipitation	Environmental	Amphibian	74	7	1.65651
Annual Precipitation	Environmental	Amphibian	75	7	1.65711
Annual Precipitation	Environmental	Amphibian	76	7	1.65618
Annual Precipitation	Environmental	Amphibian	77	7	1.65636
Annual Precipitation	Environmental	Amphibian	78	7	1.66053
Annual Precipitation	Environmental	Amphibian	79	7	1.66579
Annual Precipitation	Environmental	Amphibian	80	7	1.59782
Annual Precipitation	Environmental	Amphibian	81	7	1.61261
Annual Precipitation	Environmental	Amphibian	82	7	1.64627
Annual Precipitation	Environmental	Amphibian	83	7	1.66885
Annual Precipitation	Environmental	Amphibian	84	7	1.6328
Annual Precipitation	Environmental	Amphibian	85	7	1.6504
Annual Precipitation	Environmental	Amphibian	86	7	1.63102
Annual Precipitation	Environmental	Amphibian	87	7	1.61305
Annual Precipitation	Environmental	Amphibian	88	7	1.65296
Annual Precipitation	Environmental	Amphibian	89	7	1.65347
Annual Precipitation	Environmental	Amphibian	90	7	1.65472
Annual Precipitation	Environmental	Amphibian	91	7	1.65119
Annual Precipitation	Environmental	Amphibian	92	7	1.63196
Annual Precipitation	Environmental	Amphibian	93	7	1.65385
Annual Precipitation	Environmental	Amphibian	94	7	1.65378
Annual Precipitation	Environmental	Amphibian	95	7	1.6663
Annual Precipitation	Environmental	Amphibian	96	7	1.63178
Annual Precipitation	Environmental	Amphibian	97	7	1.66842
Annual Precipitation	Environmental	Amphibian	98	7	1.65359
Annual Precipitation	Environmental	Amphibian	99	7	1.65387
Annual Precipitation	Environmental	Amphibian	100	7	1.66717
Annual Precipitation	Environmental	Amphibian	1	8	1.62525
Annual Precipitation	Environmental	Amphibian	2	8	1.61483
Annual Precipitation	Environmental	Amphibian	3	8	1.62626
Annual Precipitation	Environmental	Amphibian	4	8	1.60667
Annual Precipitation	Environmental	Amphibian	5	8	1.61538
Annual Precipitation	Environmental	Amphibian	6	8	1.62538
Annual Precipitation	Environmental	Amphibian	7	8	1.59757
Annual Precipitation	Environmental	Amphibian	8	8	1.62473
Annual Precipitation	Environmental	Amphibian	9	8	1.56727
Annual Precipitation	Environmental	Amphibian	10	8	1.59405
Annual Precipitation	Environmental	Amphibian	11	8	1.63591
Annual Precipitation	Environmental	Amphibian	12	8	1.59971
Annual Precipitation	Environmental	Amphibian	13	8	1.61536
Annual Precipitation	Environmental	Amphibian	14	8	1.60516
Annual Precipitation	Environmental	Amphibian	15	8	1.6125
Annual Precipitation	Environmental	Amphibian	16	8	1.61294
Annual Precipitation	Environmental	Amphibian	17	8	1.61391
Annual Precipitation	Environmental	Amphibian	18	8	1.61082
Annual Precipitation	Environmental	Amphibian	19	8	1.64006
Annual Precipitation	Environmental	Amphibian	20	8	1.63528
Annual Precipitation	Environmental	Amphibian	21	8	1.63494
Annual Precipitation	Environmental	Amphibian	22	8	1.64
Annual Precipitation	Environmental	Amphibian	23	8	1.6219
Annual Precipitation	Environmental	Amphibian	24	8	1.62262
Annual Precipitation	Environmental	Amphibian	25	8	1.61015
Annual Precipitation	Environmental	Amphibian	26	8	1.64484
Annual Precipitation	Environmental	Amphibian	27	8	1.64496
Annual Precipitation	Environmental	Amphibian	28	8	1.62667
Annual Precipitation	Environmental	Amphibian	29	8	1.62436
Annual Precipitation	Environmental	Amphibian	30	8	1.62822
Annual Precipitation	Environmental	Amphibian	31	8	1.60906
Annual Precipitation	Environmental	Amphibian	32	8	1.60942
Annual Precipitation	Environmental	Amphibian	33	8	1.64054
Annual Precipitation	Environmental	Amphibian	34	8	1.62049
Annual Precipitation	Environmental	Amphibian	35	8	1.61034
Annual Precipitation	Environmental	Amphibian	36	8	1.62992
Annual Precipitation	Environmental	Amphibian	37	8	1.63024
Annual Precipitation	Environmental	Amphibian	38	8	1.63107
Annual Precipitation	Environmental	Amphibian	39	8	1.63163
Annual Precipitation	Environmental	Amphibian	40	8	1.63321
Annual Precipitation	Environmental	Amphibian	41	8	1.60208
Annual Precipitation	Environmental	Amphibian	42	8	1.60375
Annual Precipitation	Environmental	Amphibian	43	8	1.6347
Annual Precipitation	Environmental	Amphibian	44	8	1.65569
Annual Precipitation	Environmental	Amphibian	45	8	1.65572
Annual Precipitation	Environmental	Amphibian	46	8	1.6364
Annual Precipitation	Environmental	Amphibian	47	8	1.60989
Annual Precipitation	Environmental	Amphibian	48	8	1.66513
Annual Precipitation	Environmental	Amphibian	49	8	1.66523
Annual Precipitation	Environmental	Amphibian	50	8	1.66936
Annual Precipitation	Environmental	Amphibian	51	8	1.67041
Annual Precipitation	Environmental	Amphibian	52	8	1.67049
Annual Precipitation	Environmental	Amphibian	53	8	1.67198
Annual Precipitation	Environmental	Amphibian	54	8	1.67317
Annual Precipitation	Environmental	Amphibian	55	8	1.67533
Annual Precipitation	Environmental	Amphibian	56	8	1.67594
Annual Precipitation	Environmental	Amphibian	57	8	1.64083
Annual Precipitation	Environmental	Amphibian	58	8	1.61773
Annual Precipitation	Environmental	Amphibian	59	8	1.61842
Annual Precipitation	Environmental	Amphibian	60	8	1.61856
Annual Precipitation	Environmental	Amphibian	61	8	1.61866
Annual Precipitation	Environmental	Amphibian	62	8	1.61896
Annual Precipitation	Environmental	Amphibian	63	8	1.6495
Annual Precipitation	Environmental	Amphibian	64	8	1.61967
Annual Precipitation	Environmental	Amphibian	65	8	1.64446
Annual Precipitation	Environmental	Amphibian	66	8	1.65102
Annual Precipitation	Environmental	Amphibian	67	8	1.65181
Annual Precipitation	Environmental	Amphibian	68	8	1.64501
Annual Precipitation	Environmental	Amphibian	69	8	1.62742
Annual Precipitation	Environmental	Amphibian	70	8	1.65494
Annual Precipitation	Environmental	Amphibian	71	8	1.6459
Annual Precipitation	Environmental	Amphibian	72	8	1.6284
Annual Precipitation	Environmental	Amphibian	73	8	1.62865
Annual Precipitation	Environmental	Amphibian	74	8	1.6291
Annual Precipitation	Environmental	Amphibian	75	8	1.62985
Annual Precipitation	Environmental	Amphibian	76	8	1.63672
Annual Precipitation	Environmental	Amphibian	77	8	1.64979
Annual Precipitation	Environmental	Amphibian	78	8	1.65079
Annual Precipitation	Environmental	Amphibian	79	8	1.63844
Annual Precipitation	Environmental	Amphibian	80	8	1.63981
Annual Precipitation	Environmental	Amphibian	81	8	1.65228
Annual Precipitation	Environmental	Amphibian	82	8	1.63467
Annual Precipitation	Environmental	Amphibian	83	8	1.65448
Annual Precipitation	Environmental	Amphibian	84	8	1.63661
Annual Precipitation	Environmental	Amphibian	85	8	1.64212
Annual Precipitation	Environmental	Amphibian	86	8	1.65994
Annual Precipitation	Environmental	Amphibian	87	8	1.66162
Annual Precipitation	Environmental	Amphibian	88	8	1.64294
Annual Precipitation	Environmental	Amphibian	89	8	1.64937
Annual Precipitation	Environmental	Amphibian	90	8	1.63677
Annual Precipitation	Environmental	Amphibian	91	8	1.63729
Annual Precipitation	Environmental	Amphibian	92	8	1.64416
Annual Precipitation	Environmental	Amphibian	93	8	1.64371
Annual Precipitation	Environmental	Amphibian	94	8	1.63987
Annual Precipitation	Environmental	Amphibian	95	8	1.64235
Annual Precipitation	Environmental	Amphibian	96	8	1.64701
Annual Precipitation	Environmental	Amphibian	97	8	1.64845
Annual Precipitation	Environmental	Amphibian	98	8	1.66193
Annual Precipitation	Environmental	Amphibian	99	8	1.66316
Annual Precipitation	Environmental	Amphibian	100	8	1.64882
Annual Precipitation	Environmental	Amphibian	1	9	1.78106
Annual Precipitation	Environmental	Amphibian	2	9	1.78097
Annual Precipitation	Environmental	Amphibian	3	9	1.80603
Annual Precipitation	Environmental	Amphibian	4	9	1.78038
Annual Precipitation	Environmental	Amphibian	5	9	1.80505
Annual Precipitation	Environmental	Amphibian	6	9	1.7808
Annual Precipitation	Environmental	Amphibian	7	9	1.81284
Annual Precipitation	Environmental	Amphibian	8	9	1.80646
Annual Precipitation	Environmental	Amphibian	9	9	1.78268
Annual Precipitation	Environmental	Amphibian	10	9	1.7827
Annual Precipitation	Environmental	Amphibian	11	9	1.78288
Annual Precipitation	Environmental	Amphibian	12	9	1.78298
Annual Precipitation	Environmental	Amphibian	13	9	1.78366
Annual Precipitation	Environmental	Amphibian	14	9	1.7838
Annual Precipitation	Environmental	Amphibian	15	9	1.8054
Annual Precipitation	Environmental	Amphibian	16	9	1.73969
Annual Precipitation	Environmental	Amphibian	17	9	1.7421
Annual Precipitation	Environmental	Amphibian	18	9	1.80728
Annual Precipitation	Environmental	Amphibian	19	9	1.78142
Annual Precipitation	Environmental	Amphibian	20	9	1.78201
Annual Precipitation	Environmental	Amphibian	21	9	1.78205
Annual Precipitation	Environmental	Amphibian	22	9	1.7734
Annual Precipitation	Environmental	Amphibian	23	9	1.77362
Annual Precipitation	Environmental	Amphibian	24	9	1.77386
Annual Precipitation	Environmental	Amphibian	25	9	1.7746
Annual Precipitation	Environmental	Amphibian	26	9	1.77527
Annual Precipitation	Environmental	Amphibian	27	9	1.73175
Annual Precipitation	Environmental	Amphibian	28	9	1.732
Annual Precipitation	Environmental	Amphibian	29	9	1.76025
Annual Precipitation	Environmental	Amphibian	30	9	1.78381
Annual Precipitation	Environmental	Amphibian	31	9	1.74506
Annual Precipitation	Environmental	Amphibian	32	9	1.74787
Annual Precipitation	Environmental	Amphibian	33	9	1.80742
Annual Precipitation	Environmental	Amphibian	34	9	1.80942
Annual Precipitation	Environmental	Amphibian	35	9	1.81025
Annual Precipitation	Environmental	Amphibian	36	9	1.75298
Annual Precipitation	Environmental	Amphibian	37	9	1.81535
Annual Precipitation	Environmental	Amphibian	38	9	1.81596
Annual Precipitation	Environmental	Amphibian	39	9	1.81658
Annual Precipitation	Environmental	Amphibian	40	9	1.8203
Annual Precipitation	Environmental	Amphibian	41	9	1.75814
Annual Precipitation	Environmental	Amphibian	42	9	1.77747
Annual Precipitation	Environmental	Amphibian	43	9	1.77863
Annual Precipitation	Environmental	Amphibian	44	9	1.7789
Annual Precipitation	Environmental	Amphibian	45	9	1.77948
Annual Precipitation	Environmental	Amphibian	46	9	1.78636
Annual Precipitation	Environmental	Amphibian	47	9	1.78752
Annual Precipitation	Environmental	Amphibian	48	9	1.74887
Annual Precipitation	Environmental	Amphibian	49	9	1.8003
Annual Precipitation	Environmental	Amphibian	50	9	1.80099
Annual Precipitation	Environmental	Amphibian	51	9	1.80127
Annual Precipitation	Environmental	Amphibian	52	9	1.80302
Annual Precipitation	Environmental	Amphibian	53	9	1.8037
Annual Precipitation	Environmental	Amphibian	54	9	1.77555
Annual Precipitation	Environmental	Amphibian	55	9	1.79144
Annual Precipitation	Environmental	Amphibian	56	9	1.79274
Annual Precipitation	Environmental	Amphibian	57	9	1.7617
Annual Precipitation	Environmental	Amphibian	58	9	1.78609
Annual Precipitation	Environmental	Amphibian	59	9	1.79402
Annual Precipitation	Environmental	Amphibian	60	9	1.79452
Annual Precipitation	Environmental	Amphibian	61	9	1.78844
Annual Precipitation	Environmental	Amphibian	62	9	1.75253
Annual Precipitation	Environmental	Amphibian	63	9	1.77276
Annual Precipitation	Environmental	Amphibian	64	9	1.75485
Annual Precipitation	Environmental	Amphibian	65	9	1.75726
Annual Precipitation	Environmental	Amphibian	66	9	1.75742
Annual Precipitation	Environmental	Amphibian	67	9	1.75764
Annual Precipitation	Environmental	Amphibian	68	9	1.80457
Annual Precipitation	Environmental	Amphibian	69	9	1.80484
Annual Precipitation	Environmental	Amphibian	70	9	1.79347
Annual Precipitation	Environmental	Amphibian	71	9	1.79399
Annual Precipitation	Environmental	Amphibian	72	9	1.784
Annual Precipitation	Environmental	Amphibian	73	9	1.78555
Annual Precipitation	Environmental	Amphibian	74	9	1.79576
Annual Precipitation	Environmental	Amphibian	75	9	1.79683
Annual Precipitation	Environmental	Amphibian	76	9	1.76316
Annual Precipitation	Environmental	Amphibian	77	9	1.77228
Annual Precipitation	Environmental	Amphibian	78	9	1.78902
Annual Precipitation	Environmental	Amphibian	79	9	1.78933
Annual Precipitation	Environmental	Amphibian	80	9	1.78942
Annual Precipitation	Environmental	Amphibian	81	9	1.79105
Annual Precipitation	Environmental	Amphibian	82	9	1.76633
Annual Precipitation	Environmental	Amphibian	83	9	1.76634
Annual Precipitation	Environmental	Amphibian	84	9	1.76822
Annual Precipitation	Environmental	Amphibian	85	9	1.76824
Annual Precipitation	Environmental	Amphibian	86	9	1.77006
Annual Precipitation	Environmental	Amphibian	87	9	1.76202
Annual Precipitation	Environmental	Amphibian	88	9	1.76253
Annual Precipitation	Environmental	Amphibian	89	9	1.77109
Annual Precipitation	Environmental	Amphibian	90	9	1.78873
Annual Precipitation	Environmental	Amphibian	91	9	1.77184
Annual Precipitation	Environmental	Amphibian	92	9	1.76424
Annual Precipitation	Environmental	Amphibian	93	9	1.76447
Annual Precipitation	Environmental	Amphibian	94	9	1.76585
Annual Precipitation	Environmental	Amphibian	95	9	1.76631
Annual Precipitation	Environmental	Amphibian	96	9	1.77045
Annual Precipitation	Environmental	Amphibian	97	9	1.77062
Annual Precipitation	Environmental	Amphibian	98	9	1.77122
Annual Precipitation	Environmental	Amphibian	99	9	1.76381
Annual Precipitation	Environmental	Amphibian	100	9	1.7617
Area Anthropogenic Land Use	Human Impact	Amphibian	1	1	0.994458
Area Anthropogenic Land Use	Human Impact	Amphibian	2	1	0.988161
Area Anthropogenic Land Use	Human Impact	Amphibian	3	1	0.935877
Area Anthropogenic Land Use	Human Impact	Amphibian	4	1	0.931576
Area Anthropogenic Land Use	Human Impact	Amphibian	5	1	0.935573
Area Anthropogenic Land Use	Human Impact	Amphibian	6	1	0.940222
Area Anthropogenic Land Use	Human Impact	Amphibian	7	1	0.941786
Area Anthropogenic Land Use	Human Impact	Amphibian	8	1	0.942308
Area Anthropogenic Land Use	Human Impact	Amphibian	9	1	0.998572
Area Anthropogenic Land Use	Human Impact	Amphibian	10	1	1.00044
Area Anthropogenic Land Use	Human Impact	Amphibian	11	1	0.942378
Area Anthropogenic Land Use	Human Impact	Amphibian	12	1	0.943262
Area Anthropogenic Land Use	Human Impact	Amphibian	13	1	0.958459
Area Anthropogenic Land Use	Human Impact	Amphibian	14	1	0.935213
Area Anthropogenic Land Use	Human Impact	Amphibian	15	1	0.959307
Area Anthropogenic Land Use	Human Impact	Amphibian	16	1	0.959385
Area Anthropogenic Land Use	Human Impact	Amphibian	17	1	0.93692
Area Anthropogenic Land Use	Human Impact	Amphibian	18	1	0.939651
Area Anthropogenic Land Use	Human Impact	Amphibian	19	1	0.971727
Area Anthropogenic Land Use	Human Impact	Amphibian	20	1	0.972591
Area Anthropogenic Land Use	Human Impact	Amphibian	21	1	0.973835
Area Anthropogenic Land Use	Human Impact	Amphibian	22	1	0.975378
Area Anthropogenic Land Use	Human Impact	Amphibian	23	1	0.958022
Area Anthropogenic Land Use	Human Impact	Amphibian	24	1	0.958042
Area Anthropogenic Land Use	Human Impact	Amphibian	25	1	0.958397
Area Anthropogenic Land Use	Human Impact	Amphibian	26	1	0.962939
Area Anthropogenic Land Use	Human Impact	Amphibian	27	1	0.959282
Area Anthropogenic Land Use	Human Impact	Amphibian	28	1	0.959291
Area Anthropogenic Land Use	Human Impact	Amphibian	29	1	0.982422
Area Anthropogenic Land Use	Human Impact	Amphibian	30	1	0.9825
Area Anthropogenic Land Use	Human Impact	Amphibian	31	1	0.98337
Area Anthropogenic Land Use	Human Impact	Amphibian	32	1	0.983694
Area Anthropogenic Land Use	Human Impact	Amphibian	33	1	0.983987
Area Anthropogenic Land Use	Human Impact	Amphibian	34	1	0.984343
Area Anthropogenic Land Use	Human Impact	Amphibian	35	1	0.96128
Area Anthropogenic Land Use	Human Impact	Amphibian	36	1	0.962095
Area Anthropogenic Land Use	Human Impact	Amphibian	37	1	0.962662
Area Anthropogenic Land Use	Human Impact	Amphibian	38	1	0.962738
Area Anthropogenic Land Use	Human Impact	Amphibian	39	1	0.950708
Area Anthropogenic Land Use	Human Impact	Amphibian	40	1	0.951548
Area Anthropogenic Land Use	Human Impact	Amphibian	41	1	0.952295
Area Anthropogenic Land Use	Human Impact	Amphibian	42	1	0.952518
Area Anthropogenic Land Use	Human Impact	Amphibian	43	1	0.953126
Area Anthropogenic Land Use	Human Impact	Amphibian	44	1	0.953455
Area Anthropogenic Land Use	Human Impact	Amphibian	45	1	0.953849
Area Anthropogenic Land Use	Human Impact	Amphibian	46	1	0.954683
Area Anthropogenic Land Use	Human Impact	Amphibian	47	1	0.907318
Area Anthropogenic Land Use	Human Impact	Amphibian	48	1	0.912996
Area Anthropogenic Land Use	Human Impact	Amphibian	49	1	0.914707
Area Anthropogenic Land Use	Human Impact	Amphibian	50	1	0.920729
Area Anthropogenic Land Use	Human Impact	Amphibian	51	1	0.928776
Area Anthropogenic Land Use	Human Impact	Amphibian	52	1	0.929469
Area Anthropogenic Land Use	Human Impact	Amphibian	53	1	0.930564
Area Anthropogenic Land Use	Human Impact	Amphibian	54	1	0.930711
Area Anthropogenic Land Use	Human Impact	Amphibian	55	1	0.930833
Area Anthropogenic Land Use	Human Impact	Amphibian	56	1	0.97949
Area Anthropogenic Land Use	Human Impact	Amphibian	57	1	0.945732
Area Anthropogenic Land Use	Human Impact	Amphibian	58	1	0.945841
Area Anthropogenic Land Use	Human Impact	Amphibian	59	1	0.959511
Area Anthropogenic Land Use	Human Impact	Amphibian	60	1	0.960972
Area Anthropogenic Land Use	Human Impact	Amphibian	61	1	0.961109
Area Anthropogenic Land Use	Human Impact	Amphibian	62	1	0.94915
Area Anthropogenic Land Use	Human Impact	Amphibian	63	1	0.949913
Area Anthropogenic Land Use	Human Impact	Amphibian	64	1	0.950009
Area Anthropogenic Land Use	Human Impact	Amphibian	65	1	0.9503
Area Anthropogenic Land Use	Human Impact	Amphibian	66	1	0.967767
Area Anthropogenic Land Use	Human Impact	Amphibian	67	1	0.945154
Area Anthropogenic Land Use	Human Impact	Amphibian	68	1	0.945231
Area Anthropogenic Land Use	Human Impact	Amphibian	69	1	0.945396
Area Anthropogenic Land Use	Human Impact	Amphibian	70	1	0.969485
Area Anthropogenic Land Use	Human Impact	Amphibian	71	1	0.970212
Area Anthropogenic Land Use	Human Impact	Amphibian	72	1	0.946696
Area Anthropogenic Land Use	Human Impact	Amphibian	73	1	0.947061
Area Anthropogenic Land Use	Human Impact	Amphibian	74	1	0.948946
Area Anthropogenic Land Use	Human Impact	Amphibian	75	1	0.955703
Area Anthropogenic Land Use	Human Impact	Amphibian	76	1	0.955833
Area Anthropogenic Land Use	Human Impact	Amphibian	77	1	0.956876
Area Anthropogenic Land Use	Human Impact	Amphibian	78	1	0.975606
Area Anthropogenic Land Use	Human Impact	Amphibian	79	1	0.975807
Area Anthropogenic Land Use	Human Impact	Amphibian	80	1	0.968089
Area Anthropogenic Land Use	Human Impact	Amphibian	81	1	0.968692
Area Anthropogenic Land Use	Human Impact	Amphibian	82	1	0.968938
Area Anthropogenic Land Use	Human Impact	Amphibian	83	1	0.964306
Area Anthropogenic Land Use	Human Impact	Amphibian	84	1	0.964472
Area Anthropogenic Land Use	Human Impact	Amphibian	85	1	0.970879
Area Anthropogenic Land Use	Human Impact	Amphibian	86	1	0.971146
Area Anthropogenic Land Use	Human Impact	Amphibian	87	1	0.955291
Area Anthropogenic Land Use	Human Impact	Amphibian	88	1	0.96614
Area Anthropogenic Land Use	Human Impact	Amphibian	89	1	0.966422
Area Anthropogenic Land Use	Human Impact	Amphibian	90	1	0.966711
Area Anthropogenic Land Use	Human Impact	Amphibian	91	1	0.966733
Area Anthropogenic Land Use	Human Impact	Amphibian	92	1	0.967641
Area Anthropogenic Land Use	Human Impact	Amphibian	93	1	0.976704
Area Anthropogenic Land Use	Human Impact	Amphibian	94	1	0.977496
Area Anthropogenic Land Use	Human Impact	Amphibian	95	1	0.97881
Area Anthropogenic Land Use	Human Impact	Amphibian	96	1	0.965978
Area Anthropogenic Land Use	Human Impact	Amphibian	97	1	0.965087
Area Anthropogenic Land Use	Human Impact	Amphibian	98	1	0.965805
Area Anthropogenic Land Use	Human Impact	Amphibian	99	1	0.964078
Area Anthropogenic Land Use	Human Impact	Amphibian	100	1	0.967723
Area Anthropogenic Land Use	Human Impact	Amphibian	1	10	1.02377
Area Anthropogenic Land Use	Human Impact	Amphibian	2	10	1.02904
Area Anthropogenic Land Use	Human Impact	Amphibian	3	10	1.02931
Area Anthropogenic Land Use	Human Impact	Amphibian	4	10	1.02738
Area Anthropogenic Land Use	Human Impact	Amphibian	5	10	1.02324
Area Anthropogenic Land Use	Human Impact	Amphibian	6	10	1.02418
Area Anthropogenic Land Use	Human Impact	Amphibian	7	10	1.0247
Area Anthropogenic Land Use	Human Impact	Amphibian	8	10	1.02501
Area Anthropogenic Land Use	Human Impact	Amphibian	9	10	1.02682
Area Anthropogenic Land Use	Human Impact	Amphibian	10	10	1.02596
Area Anthropogenic Land Use	Human Impact	Amphibian	11	10	1.05817
Area Anthropogenic Land Use	Human Impact	Amphibian	12	10	1.06732
Area Anthropogenic Land Use	Human Impact	Amphibian	13	10	1.02939
Area Anthropogenic Land Use	Human Impact	Amphibian	14	10	1.03001
Area Anthropogenic Land Use	Human Impact	Amphibian	15	10	1.00729
Area Anthropogenic Land Use	Human Impact	Amphibian	16	10	1.00741
Area Anthropogenic Land Use	Human Impact	Amphibian	17	10	1.02257
Area Anthropogenic Land Use	Human Impact	Amphibian	18	10	1.02302
Area Anthropogenic Land Use	Human Impact	Amphibian	19	10	1.02332
Area Anthropogenic Land Use	Human Impact	Amphibian	20	10	1.02363
Area Anthropogenic Land Use	Human Impact	Amphibian	21	10	1.04965
Area Anthropogenic Land Use	Human Impact	Amphibian	22	10	1.05091
Area Anthropogenic Land Use	Human Impact	Amphibian	23	10	1.02584
Area Anthropogenic Land Use	Human Impact	Amphibian	24	10	1.05129
Area Anthropogenic Land Use	Human Impact	Amphibian	25	10	1.00601
Area Anthropogenic Land Use	Human Impact	Amphibian	26	10	1.00725
Area Anthropogenic Land Use	Human Impact	Amphibian	27	10	1.00728
Area Anthropogenic Land Use	Human Impact	Amphibian	28	10	1.02157
Area Anthropogenic Land Use	Human Impact	Amphibian	29	10	1.0218
Area Anthropogenic Land Use	Human Impact	Amphibian	30	10	1.03629
Area Anthropogenic Land Use	Human Impact	Amphibian	31	10	1.03109
Area Anthropogenic Land Use	Human Impact	Amphibian	32	10	1.04753
Area Anthropogenic Land Use	Human Impact	Amphibian	33	10	1.04789
Area Anthropogenic Land Use	Human Impact	Amphibian	34	10	1.04959
Area Anthropogenic Land Use	Human Impact	Amphibian	35	10	1.00333
Area Anthropogenic Land Use	Human Impact	Amphibian	36	10	1.00359
Area Anthropogenic Land Use	Human Impact	Amphibian	37	10	1.05102
Area Anthropogenic Land Use	Human Impact	Amphibian	38	10	1.00532
Area Anthropogenic Land Use	Human Impact	Amphibian	39	10	1.02065
Area Anthropogenic Land Use	Human Impact	Amphibian	40	10	1.02082
Area Anthropogenic Land Use	Human Impact	Amphibian	41	10	1.02118
Area Anthropogenic Land Use	Human Impact	Amphibian	42	10	1.06759
Area Anthropogenic Land Use	Human Impact	Amphibian	43	10	0.983697
Area Anthropogenic Land Use	Human Impact	Amphibian	44	10	1.03632
Area Anthropogenic Land Use	Human Impact	Amphibian	45	10	1.03672
Area Anthropogenic Land Use	Human Impact	Amphibian	46	10	1.03689
Area Anthropogenic Land Use	Human Impact	Amphibian	47	10	1.03897
Area Anthropogenic Land Use	Human Impact	Amphibian	48	10	1.03904
Area Anthropogenic Land Use	Human Impact	Amphibian	49	10	1.03947
Area Anthropogenic Land Use	Human Impact	Amphibian	50	10	1.02017
Area Anthropogenic Land Use	Human Impact	Amphibian	51	10	1.02061
Area Anthropogenic Land Use	Human Impact	Amphibian	52	10	1.00386
Area Anthropogenic Land Use	Human Impact	Amphibian	53	10	1.03213
Area Anthropogenic Land Use	Human Impact	Amphibian	54	10	1.03219
Area Anthropogenic Land Use	Human Impact	Amphibian	55	10	0.963705
Area Anthropogenic Land Use	Human Impact	Amphibian	56	10	1.03479
Area Anthropogenic Land Use	Human Impact	Amphibian	57	10	0.986988
Area Anthropogenic Land Use	Human Impact	Amphibian	58	10	0.999351
Area Anthropogenic Land Use	Human Impact	Amphibian	59	10	0.999959
Area Anthropogenic Land Use	Human Impact	Amphibian	60	10	1.00237
Area Anthropogenic Land Use	Human Impact	Amphibian	61	10	1.00331
Area Anthropogenic Land Use	Human Impact	Amphibian	62	10	1.03123
Area Anthropogenic Land Use	Human Impact	Amphibian	63	10	1.03143
Area Anthropogenic Land Use	Human Impact	Amphibian	64	10	1.03154
Area Anthropogenic Land Use	Human Impact	Amphibian	65	10	1.03179
Area Anthropogenic Land Use	Human Impact	Amphibian	66	10	1.01951
Area Anthropogenic Land Use	Human Impact	Amphibian	67	10	1.01983
Area Anthropogenic Land Use	Human Impact	Amphibian	68	10	1.03298
Area Anthropogenic Land Use	Human Impact	Amphibian	69	10	1.04579
Area Anthropogenic Land Use	Human Impact	Amphibian	70	10	1.01559
Area Anthropogenic Land Use	Human Impact	Amphibian	71	10	1.01642
Area Anthropogenic Land Use	Human Impact	Amphibian	72	10	1.00876
Area Anthropogenic Land Use	Human Impact	Amphibian	73	10	1.00967
Area Anthropogenic Land Use	Human Impact	Amphibian	74	10	1.03122
Area Anthropogenic Land Use	Human Impact	Amphibian	75	10	1.01801
Area Anthropogenic Land Use	Human Impact	Amphibian	76	10	1.01809
Area Anthropogenic Land Use	Human Impact	Amphibian	77	10	1.0183
Area Anthropogenic Land Use	Human Impact	Amphibian	78	10	1.01907
Area Anthropogenic Land Use	Human Impact	Amphibian	79	10	1.01288
Area Anthropogenic Land Use	Human Impact	Amphibian	80	10	1.01343
Area Anthropogenic Land Use	Human Impact	Amphibian	81	10	1.04519
Area Anthropogenic Land Use	Human Impact	Amphibian	82	10	1.01359
Area Anthropogenic Land Use	Human Impact	Amphibian	83	10	1.04616
Area Anthropogenic Land Use	Human Impact	Amphibian	84	10	1.04623
Area Anthropogenic Land Use	Human Impact	Amphibian	85	10	1.01666
Area Anthropogenic Land Use	Human Impact	Amphibian	86	10	1.01699
Area Anthropogenic Land Use	Human Impact	Amphibian	87	10	1.01726
Area Anthropogenic Land Use	Human Impact	Amphibian	88	10	1.00982
Area Anthropogenic Land Use	Human Impact	Amphibian	89	10	1.01067
Area Anthropogenic Land Use	Human Impact	Amphibian	90	10	1.01138
Area Anthropogenic Land Use	Human Impact	Amphibian	91	10	1.01238
Area Anthropogenic Land Use	Human Impact	Amphibian	92	10	1.04252
Area Anthropogenic Land Use	Human Impact	Amphibian	93	10	1.04479
Area Anthropogenic Land Use	Human Impact	Amphibian	94	10	1.01353
Area Anthropogenic Land Use	Human Impact	Amphibian	95	10	1.04753
Area Anthropogenic Land Use	Human Impact	Amphibian	96	10	1.0145
Area Anthropogenic Land Use	Human Impact	Amphibian	97	10	1.01465
Area Anthropogenic Land Use	Human Impact	Amphibian	98	10	1.04729
Area Anthropogenic Land Use	Human Impact	Amphibian	99	10	1.04488
Area Anthropogenic Land Use	Human Impact	Amphibian	100	10	1.01493
Area Anthropogenic Land Use	Human Impact	Amphibian	1	2	1.12341
Area Anthropogenic Land Use	Human Impact	Amphibian	2	2	1.13158
Area Anthropogenic Land Use	Human Impact	Amphibian	3	2	1.13173
Area Anthropogenic Land Use	Human Impact	Amphibian	4	2	1.13756
Area Anthropogenic Land Use	Human Impact	Amphibian	5	2	1.14293
Area Anthropogenic Land Use	Human Impact	Amphibian	6	2	1.11504
Area Anthropogenic Land Use	Human Impact	Amphibian	7	2	1.11546
Area Anthropogenic Land Use	Human Impact	Amphibian	8	2	1.05819
Area Anthropogenic Land Use	Human Impact	Amphibian	9	2	1.124
Area Anthropogenic Land Use	Human Impact	Amphibian	10	2	1.12404
Area Anthropogenic Land Use	Human Impact	Amphibian	11	2	1.12444
Area Anthropogenic Land Use	Human Impact	Amphibian	12	2	1.12606
Area Anthropogenic Land Use	Human Impact	Amphibian	13	2	1.12731
Area Anthropogenic Land Use	Human Impact	Amphibian	14	2	1.13656
Area Anthropogenic Land Use	Human Impact	Amphibian	15	2	1.12801
Area Anthropogenic Land Use	Human Impact	Amphibian	16	2	1.07521
Area Anthropogenic Land Use	Human Impact	Amphibian	17	2	1.07657
Area Anthropogenic Land Use	Human Impact	Amphibian	18	2	1.07739
Area Anthropogenic Land Use	Human Impact	Amphibian	19	2	1.15146
Area Anthropogenic Land Use	Human Impact	Amphibian	20	2	1.09094
Area Anthropogenic Land Use	Human Impact	Amphibian	21	2	1.09098
Area Anthropogenic Land Use	Human Impact	Amphibian	22	2	1.0646
Area Anthropogenic Land Use	Human Impact	Amphibian	23	2	1.06759
Area Anthropogenic Land Use	Human Impact	Amphibian	24	2	1.06944
Area Anthropogenic Land Use	Human Impact	Amphibian	25	2	1.06946
Area Anthropogenic Land Use	Human Impact	Amphibian	26	2	1.0719
Area Anthropogenic Land Use	Human Impact	Amphibian	27	2	1.07209
Area Anthropogenic Land Use	Human Impact	Amphibian	28	2	1.10918
Area Anthropogenic Land Use	Human Impact	Amphibian	29	2	1.10936
Area Anthropogenic Land Use	Human Impact	Amphibian	30	2	1.11242
Area Anthropogenic Land Use	Human Impact	Amphibian	31	2	1.11323
Area Anthropogenic Land Use	Human Impact	Amphibian	32	2	1.11442
Area Anthropogenic Land Use	Human Impact	Amphibian	33	2	1.07842
Area Anthropogenic Land Use	Human Impact	Amphibian	34	2	1.15556
Area Anthropogenic Land Use	Human Impact	Amphibian	35	2	1.11745
Area Anthropogenic Land Use	Human Impact	Amphibian	36	2	1.12229
Area Anthropogenic Land Use	Human Impact	Amphibian	37	2	1.12293
Area Anthropogenic Land Use	Human Impact	Amphibian	38	2	1.09441
Area Anthropogenic Land Use	Human Impact	Amphibian	39	2	1.09449
Area Anthropogenic Land Use	Human Impact	Amphibian	40	2	1.09496
Area Anthropogenic Land Use	Human Impact	Amphibian	41	2	1.09507
Area Anthropogenic Land Use	Human Impact	Amphibian	42	2	1.09597
Area Anthropogenic Land Use	Human Impact	Amphibian	43	2	1.09623
Area Anthropogenic Land Use	Human Impact	Amphibian	44	2	1.09688
Area Anthropogenic Land Use	Human Impact	Amphibian	45	2	1.09698
Area Anthropogenic Land Use	Human Impact	Amphibian	46	2	1.08469
Area Anthropogenic Land Use	Human Impact	Amphibian	47	2	1.0848
Area Anthropogenic Land Use	Human Impact	Amphibian	48	2	1.08491
Area Anthropogenic Land Use	Human Impact	Amphibian	49	2	1.08559
Area Anthropogenic Land Use	Human Impact	Amphibian	50	2	1.08576
Area Anthropogenic Land Use	Human Impact	Amphibian	51	2	1.08604
Area Anthropogenic Land Use	Human Impact	Amphibian	52	2	1.08641
Area Anthropogenic Land Use	Human Impact	Amphibian	53	2	1.0866
Area Anthropogenic Land Use	Human Impact	Amphibian	54	2	1.08676
Area Anthropogenic Land Use	Human Impact	Amphibian	55	2	1.08832
Area Anthropogenic Land Use	Human Impact	Amphibian	56	2	1.08866
Area Anthropogenic Land Use	Human Impact	Amphibian	57	2	1.09003
Area Anthropogenic Land Use	Human Impact	Amphibian	58	2	1.09053
Area Anthropogenic Land Use	Human Impact	Amphibian	59	2	1.09053
Area Anthropogenic Land Use	Human Impact	Amphibian	60	2	1.09708
Area Anthropogenic Land Use	Human Impact	Amphibian	61	2	1.07885
Area Anthropogenic Land Use	Human Impact	Amphibian	62	2	1.092
Area Anthropogenic Land Use	Human Impact	Amphibian	63	2	1.09263
Area Anthropogenic Land Use	Human Impact	Amphibian	64	2	1.09379
Area Anthropogenic Land Use	Human Impact	Amphibian	65	2	1.08079
Area Anthropogenic Land Use	Human Impact	Amphibian	66	2	1.08185
Area Anthropogenic Land Use	Human Impact	Amphibian	67	2	1.08188
Area Anthropogenic Land Use	Human Impact	Amphibian	68	2	1.08196
Area Anthropogenic Land Use	Human Impact	Amphibian	69	2	1.08222
Area Anthropogenic Land Use	Human Impact	Amphibian	70	2	1.08318
Area Anthropogenic Land Use	Human Impact	Amphibian	71	2	1.08376
Area Anthropogenic Land Use	Human Impact	Amphibian	72	2	1.08376
Area Anthropogenic Land Use	Human Impact	Amphibian	73	2	1.10398
Area Anthropogenic Land Use	Human Impact	Amphibian	74	2	1.10406
Area Anthropogenic Land Use	Human Impact	Amphibian	75	2	1.07893
Area Anthropogenic Land Use	Human Impact	Amphibian	76	2	1.07897
Area Anthropogenic Land Use	Human Impact	Amphibian	77	2	1.08013
Area Anthropogenic Land Use	Human Impact	Amphibian	78	2	1.10547
Area Anthropogenic Land Use	Human Impact	Amphibian	79	2	1.10559
Area Anthropogenic Land Use	Human Impact	Amphibian	80	2	1.10585
Area Anthropogenic Land Use	Human Impact	Amphibian	81	2	1.10682
Area Anthropogenic Land Use	Human Impact	Amphibian	82	2	1.10795
Area Anthropogenic Land Use	Human Impact	Amphibian	83	2	1.10885
Area Anthropogenic Land Use	Human Impact	Amphibian	84	2	1.10086
Area Anthropogenic Land Use	Human Impact	Amphibian	85	2	1.10166
Area Anthropogenic Land Use	Human Impact	Amphibian	86	2	1.10175
Area Anthropogenic Land Use	Human Impact	Amphibian	87	2	1.10179
Area Anthropogenic Land Use	Human Impact	Amphibian	88	2	1.1049
Area Anthropogenic Land Use	Human Impact	Amphibian	89	2	1.105
Area Anthropogenic Land Use	Human Impact	Amphibian	90	2	1.10523
Area Anthropogenic Land Use	Human Impact	Amphibian	91	2	1.09897
Area Anthropogenic Land Use	Human Impact	Amphibian	92	2	1.09995
Area Anthropogenic Land Use	Human Impact	Amphibian	93	2	1.10002
Area Anthropogenic Land Use	Human Impact	Amphibian	94	2	1.10002
Area Anthropogenic Land Use	Human Impact	Amphibian	95	2	1.10037
Area Anthropogenic Land Use	Human Impact	Amphibian	96	2	1.1004
Area Anthropogenic Land Use	Human Impact	Amphibian	97	2	1.10232
Area Anthropogenic Land Use	Human Impact	Amphibian	98	2	1.09733
Area Anthropogenic Land Use	Human Impact	Amphibian	99	2	1.09862
Area Anthropogenic Land Use	Human Impact	Amphibian	100	2	1.10356
Area Anthropogenic Land Use	Human Impact	Amphibian	1	3	1.04736
Area Anthropogenic Land Use	Human Impact	Amphibian	2	3	1.04478
Area Anthropogenic Land Use	Human Impact	Amphibian	3	3	1.0427
Area Anthropogenic Land Use	Human Impact	Amphibian	4	3	1.04273
Area Anthropogenic Land Use	Human Impact	Amphibian	5	3	1.06595
Area Anthropogenic Land Use	Human Impact	Amphibian	6	3	1.04491
Area Anthropogenic Land Use	Human Impact	Amphibian	7	3	1.06503
Area Anthropogenic Land Use	Human Impact	Amphibian	8	3	1.06528
Area Anthropogenic Land Use	Human Impact	Amphibian	9	3	1.04778
Area Anthropogenic Land Use	Human Impact	Amphibian	10	3	1.0445
Area Anthropogenic Land Use	Human Impact	Amphibian	11	3	1.04089
Area Anthropogenic Land Use	Human Impact	Amphibian	12	3	1.041
Area Anthropogenic Land Use	Human Impact	Amphibian	13	3	1.06255
Area Anthropogenic Land Use	Human Impact	Amphibian	14	3	1.06282
Area Anthropogenic Land Use	Human Impact	Amphibian	15	3	1.04385
Area Anthropogenic Land Use	Human Impact	Amphibian	16	3	1.0634
Area Anthropogenic Land Use	Human Impact	Amphibian	17	3	1.06304
Area Anthropogenic Land Use	Human Impact	Amphibian	18	3	1.09517
Area Anthropogenic Land Use	Human Impact	Amphibian	19	3	1.06666
Area Anthropogenic Land Use	Human Impact	Amphibian	20	3	1.06699
Area Anthropogenic Land Use	Human Impact	Amphibian	21	3	1.04747
Area Anthropogenic Land Use	Human Impact	Amphibian	22	3	1.0306
Area Anthropogenic Land Use	Human Impact	Amphibian	23	3	1.03062
Area Anthropogenic Land Use	Human Impact	Amphibian	24	3	1.03114
Area Anthropogenic Land Use	Human Impact	Amphibian	25	3	1.03168
Area Anthropogenic Land Use	Human Impact	Amphibian	26	3	1.03169
Area Anthropogenic Land Use	Human Impact	Amphibian	27	3	1.03176
Area Anthropogenic Land Use	Human Impact	Amphibian	28	3	1.03374
Area Anthropogenic Land Use	Human Impact	Amphibian	29	3	1.08506
Area Anthropogenic Land Use	Human Impact	Amphibian	30	3	1.08686
Area Anthropogenic Land Use	Human Impact	Amphibian	31	3	1.02446
Area Anthropogenic Land Use	Human Impact	Amphibian	32	3	1.02842
Area Anthropogenic Land Use	Human Impact	Amphibian	33	3	1.02901
Area Anthropogenic Land Use	Human Impact	Amphibian	34	3	1.05873
Area Anthropogenic Land Use	Human Impact	Amphibian	35	3	1.05963
Area Anthropogenic Land Use	Human Impact	Amphibian	36	3	1.05972
Area Anthropogenic Land Use	Human Impact	Amphibian	37	3	1.06064
Area Anthropogenic Land Use	Human Impact	Amphibian	38	3	1.06088
Area Anthropogenic Land Use	Human Impact	Amphibian	39	3	1.06094
Area Anthropogenic Land Use	Human Impact	Amphibian	40	3	1.01431
Area Anthropogenic Land Use	Human Impact	Amphibian	41	3	1.01638
Area Anthropogenic Land Use	Human Impact	Amphibian	42	3	1.02384
Area Anthropogenic Land Use	Human Impact	Amphibian	43	3	1.02432
Area Anthropogenic Land Use	Human Impact	Amphibian	44	3	1.03575
Area Anthropogenic Land Use	Human Impact	Amphibian	45	3	1.03657
Area Anthropogenic Land Use	Human Impact	Amphibian	46	3	1.03769
Area Anthropogenic Land Use	Human Impact	Amphibian	47	3	1.02964
Area Anthropogenic Land Use	Human Impact	Amphibian	48	3	1.03011
Area Anthropogenic Land Use	Human Impact	Amphibian	49	3	1.07842
Area Anthropogenic Land Use	Human Impact	Amphibian	50	3	1.04803
Area Anthropogenic Land Use	Human Impact	Amphibian	51	3	1.04811
Area Anthropogenic Land Use	Human Impact	Amphibian	52	3	1.01319
Area Anthropogenic Land Use	Human Impact	Amphibian	53	3	1.08191
Area Anthropogenic Land Use	Human Impact	Amphibian	54	3	1.08443
Area Anthropogenic Land Use	Human Impact	Amphibian	55	3	1.0846
Area Anthropogenic Land Use	Human Impact	Amphibian	56	3	1.08502
Area Anthropogenic Land Use	Human Impact	Amphibian	57	3	1.05075
Area Anthropogenic Land Use	Human Impact	Amphibian	58	3	1.05085
Area Anthropogenic Land Use	Human Impact	Amphibian	59	3	1.05086
Area Anthropogenic Land Use	Human Impact	Amphibian	60	3	1.03872
Area Anthropogenic Land Use	Human Impact	Amphibian	61	3	1.039
Area Anthropogenic Land Use	Human Impact	Amphibian	62	3	1.0403
Area Anthropogenic Land Use	Human Impact	Amphibian	63	3	1.07957
Area Anthropogenic Land Use	Human Impact	Amphibian	64	3	1.07957
Area Anthropogenic Land Use	Human Impact	Amphibian	65	3	1.08034
Area Anthropogenic Land Use	Human Impact	Amphibian	66	3	1.0485
Area Anthropogenic Land Use	Human Impact	Amphibian	67	3	1.04861
Area Anthropogenic Land Use	Human Impact	Amphibian	68	3	1.0487
Area Anthropogenic Land Use	Human Impact	Amphibian	69	3	1.04901
Area Anthropogenic Land Use	Human Impact	Amphibian	70	3	1.05584
Area Anthropogenic Land Use	Human Impact	Amphibian	71	3	1.05585
Area Anthropogenic Land Use	Human Impact	Amphibian	72	3	1.05649
Area Anthropogenic Land Use	Human Impact	Amphibian	73	3	1.05138
Area Anthropogenic Land Use	Human Impact	Amphibian	74	3	1.05198
Area Anthropogenic Land Use	Human Impact	Amphibian	75	3	1.05211
Area Anthropogenic Land Use	Human Impact	Amphibian	76	3	1.04033
Area Anthropogenic Land Use	Human Impact	Amphibian	77	3	1.04054
Area Anthropogenic Land Use	Human Impact	Amphibian	78	3	1.04083
Area Anthropogenic Land Use	Human Impact	Amphibian	79	3	1.05358
Area Anthropogenic Land Use	Human Impact	Amphibian	80	3	1.05387
Area Anthropogenic Land Use	Human Impact	Amphibian	81	3	1.05522
Area Anthropogenic Land Use	Human Impact	Amphibian	82	3	1.05541
Area Anthropogenic Land Use	Human Impact	Amphibian	83	3	1.07164
Area Anthropogenic Land Use	Human Impact	Amphibian	84	3	1.07169
Area Anthropogenic Land Use	Human Impact	Amphibian	85	3	1.07213
Area Anthropogenic Land Use	Human Impact	Amphibian	86	3	1.05651
Area Anthropogenic Land Use	Human Impact	Amphibian	87	3	1.05737
Area Anthropogenic Land Use	Human Impact	Amphibian	88	3	1.05857
Area Anthropogenic Land Use	Human Impact	Amphibian	89	3	1.05223
Area Anthropogenic Land Use	Human Impact	Amphibian	90	3	1.05232
Area Anthropogenic Land Use	Human Impact	Amphibian	91	3	1.06802
Area Anthropogenic Land Use	Human Impact	Amphibian	92	3	1.0729
Area Anthropogenic Land Use	Human Impact	Amphibian	93	3	1.06973
Area Anthropogenic Land Use	Human Impact	Amphibian	94	3	1.06997
Area Anthropogenic Land Use	Human Impact	Amphibian	95	3	1.07147
Area Anthropogenic Land Use	Human Impact	Amphibian	96	3	1.05307
Area Anthropogenic Land Use	Human Impact	Amphibian	97	3	1.07292
Area Anthropogenic Land Use	Human Impact	Amphibian	98	3	1.07481
Area Anthropogenic Land Use	Human Impact	Amphibian	99	3	1.07227
Area Anthropogenic Land Use	Human Impact	Amphibian	100	3	1.07542
Area Anthropogenic Land Use	Human Impact	Amphibian	1	4	0.995594
Area Anthropogenic Land Use	Human Impact	Amphibian	2	4	0.993014
Area Anthropogenic Land Use	Human Impact	Amphibian	3	4	0.974241
Area Anthropogenic Land Use	Human Impact	Amphibian	4	4	0.975555
Area Anthropogenic Land Use	Human Impact	Amphibian	5	4	0.993521
Area Anthropogenic Land Use	Human Impact	Amphibian	6	4	0.995033
Area Anthropogenic Land Use	Human Impact	Amphibian	7	4	1.01553
Area Anthropogenic Land Use	Human Impact	Amphibian	8	4	0.976671
Area Anthropogenic Land Use	Human Impact	Amphibian	9	4	0.998951
Area Anthropogenic Land Use	Human Impact	Amphibian	10	4	0.999052
Area Anthropogenic Land Use	Human Impact	Amphibian	11	4	0.999103
Area Anthropogenic Land Use	Human Impact	Amphibian	12	4	1.0156
Area Anthropogenic Land Use	Human Impact	Amphibian	13	4	0.972649
Area Anthropogenic Land Use	Human Impact	Amphibian	14	4	0.973165
Area Anthropogenic Land Use	Human Impact	Amphibian	15	4	1.01029
Area Anthropogenic Land Use	Human Impact	Amphibian	16	4	1.01065
Area Anthropogenic Land Use	Human Impact	Amphibian	17	4	1.01342
Area Anthropogenic Land Use	Human Impact	Amphibian	18	4	1.01394
Area Anthropogenic Land Use	Human Impact	Amphibian	19	4	0.994371
Area Anthropogenic Land Use	Human Impact	Amphibian	20	4	1.01544
Area Anthropogenic Land Use	Human Impact	Amphibian	21	4	0.968779
Area Anthropogenic Land Use	Human Impact	Amphibian	22	4	0.96924
Area Anthropogenic Land Use	Human Impact	Amphibian	23	4	0.969271
Area Anthropogenic Land Use	Human Impact	Amphibian	24	4	0.971259
Area Anthropogenic Land Use	Human Impact	Amphibian	25	4	0.972381
Area Anthropogenic Land Use	Human Impact	Amphibian	26	4	0.971956
Area Anthropogenic Land Use	Human Impact	Amphibian	27	4	1.01963
Area Anthropogenic Land Use	Human Impact	Amphibian	28	4	1.01984
Area Anthropogenic Land Use	Human Impact	Amphibian	29	4	0.999159
Area Anthropogenic Land Use	Human Impact	Amphibian	30	4	0.999817
Area Anthropogenic Land Use	Human Impact	Amphibian	31	4	0.9999
Area Anthropogenic Land Use	Human Impact	Amphibian	32	4	1.01505
Area Anthropogenic Land Use	Human Impact	Amphibian	33	4	0.992458
Area Anthropogenic Land Use	Human Impact	Amphibian	34	4	0.962695
Area Anthropogenic Land Use	Human Impact	Amphibian	35	4	0.963212
Area Anthropogenic Land Use	Human Impact	Amphibian	36	4	0.978319
Area Anthropogenic Land Use	Human Impact	Amphibian	37	4	0.979942
Area Anthropogenic Land Use	Human Impact	Amphibian	38	4	0.971813
Area Anthropogenic Land Use	Human Impact	Amphibian	39	4	0.989765
Area Anthropogenic Land Use	Human Impact	Amphibian	40	4	0.989772
Area Anthropogenic Land Use	Human Impact	Amphibian	41	4	0.990055
Area Anthropogenic Land Use	Human Impact	Amphibian	42	4	0.990073
Area Anthropogenic Land Use	Human Impact	Amphibian	43	4	0.99113
Area Anthropogenic Land Use	Human Impact	Amphibian	44	4	0.991986
Area Anthropogenic Land Use	Human Impact	Amphibian	45	4	0.992421
Area Anthropogenic Land Use	Human Impact	Amphibian	46	4	1.00009
Area Anthropogenic Land Use	Human Impact	Amphibian	47	4	0.977837
Area Anthropogenic Land Use	Human Impact	Amphibian	48	4	0.978131
Area Anthropogenic Land Use	Human Impact	Amphibian	49	4	0.988194
Area Anthropogenic Land Use	Human Impact	Amphibian	50	4	0.988453
Area Anthropogenic Land Use	Human Impact	Amphibian	51	4	1.0164
Area Anthropogenic Land Use	Human Impact	Amphibian	52	4	1.01653
Area Anthropogenic Land Use	Human Impact	Amphibian	53	4	1.01952
Area Anthropogenic Land Use	Human Impact	Amphibian	54	4	1.00932
Area Anthropogenic Land Use	Human Impact	Amphibian	55	4	1.00957
Area Anthropogenic Land Use	Human Impact	Amphibian	56	4	1.02109
Area Anthropogenic Land Use	Human Impact	Amphibian	57	4	1.024
Area Anthropogenic Land Use	Human Impact	Amphibian	58	4	1.02731
Area Anthropogenic Land Use	Human Impact	Amphibian	59	4	0.985687
Area Anthropogenic Land Use	Human Impact	Amphibian	60	4	0.986589
Area Anthropogenic Land Use	Human Impact	Amphibian	61	4	0.987562
Area Anthropogenic Land Use	Human Impact	Amphibian	62	4	1.00104
Area Anthropogenic Land Use	Human Impact	Amphibian	63	4	1.0013
Area Anthropogenic Land Use	Human Impact	Amphibian	64	4	0.988575
Area Anthropogenic Land Use	Human Impact	Amphibian	65	4	0.988704
Area Anthropogenic Land Use	Human Impact	Amphibian	66	4	1.00915
Area Anthropogenic Land Use	Human Impact	Amphibian	67	4	0.98303
Area Anthropogenic Land Use	Human Impact	Amphibian	68	4	0.983085
Area Anthropogenic Land Use	Human Impact	Amphibian	69	4	1.00967
Area Anthropogenic Land Use	Human Impact	Amphibian	70	4	0.95054
Area Anthropogenic Land Use	Human Impact	Amphibian	71	4	0.957263
Area Anthropogenic Land Use	Human Impact	Amphibian	72	4	0.958902
Area Anthropogenic Land Use	Human Impact	Amphibian	73	4	0.962659
Area Anthropogenic Land Use	Human Impact	Amphibian	74	4	1.00012
Area Anthropogenic Land Use	Human Impact	Amphibian	75	4	1.00603
Area Anthropogenic Land Use	Human Impact	Amphibian	76	4	1.00689
Area Anthropogenic Land Use	Human Impact	Amphibian	77	4	1.00175
Area Anthropogenic Land Use	Human Impact	Amphibian	78	4	0.982287
Area Anthropogenic Land Use	Human Impact	Amphibian	79	4	0.982715
Area Anthropogenic Land Use	Human Impact	Amphibian	80	4	1.00253
Area Anthropogenic Land Use	Human Impact	Amphibian	81	4	1.00308
Area Anthropogenic Land Use	Human Impact	Amphibian	82	4	0.984626
Area Anthropogenic Land Use	Human Impact	Amphibian	83	4	0.985128
Area Anthropogenic Land Use	Human Impact	Amphibian	84	4	0.985274
Area Anthropogenic Land Use	Human Impact	Amphibian	85	4	0.985458
Area Anthropogenic Land Use	Human Impact	Amphibian	86	4	1.00538
Area Anthropogenic Land Use	Human Impact	Amphibian	87	4	1.00573
Area Anthropogenic Land Use	Human Impact	Amphibian	88	4	1.02739
Area Anthropogenic Land Use	Human Impact	Amphibian	89	4	1.03017
Area Anthropogenic Land Use	Human Impact	Amphibian	90	4	1.00732
Area Anthropogenic Land Use	Human Impact	Amphibian	91	4	1.00822
Area Anthropogenic Land Use	Human Impact	Amphibian	92	4	1.00857
Area Anthropogenic Land Use	Human Impact	Amphibian	93	4	1.00379
Area Anthropogenic Land Use	Human Impact	Amphibian	94	4	1.00416
Area Anthropogenic Land Use	Human Impact	Amphibian	95	4	1.00331
Area Anthropogenic Land Use	Human Impact	Amphibian	96	4	1.00362
Area Anthropogenic Land Use	Human Impact	Amphibian	97	4	1.00182
Area Anthropogenic Land Use	Human Impact	Amphibian	98	4	1.00441
Area Anthropogenic Land Use	Human Impact	Amphibian	99	4	1.03718
Area Anthropogenic Land Use	Human Impact	Amphibian	100	4	1.03253
Area Anthropogenic Land Use	Human Impact	Amphibian	1	5	1.01863
Area Anthropogenic Land Use	Human Impact	Amphibian	2	5	1.02043
Area Anthropogenic Land Use	Human Impact	Amphibian	3	5	1.02119
Area Anthropogenic Land Use	Human Impact	Amphibian	4	5	1.02296
Area Anthropogenic Land Use	Human Impact	Amphibian	5	5	1.02297
Area Anthropogenic Land Use	Human Impact	Amphibian	6	5	1.02487
Area Anthropogenic Land Use	Human Impact	Amphibian	7	5	1.02576
Area Anthropogenic Land Use	Human Impact	Amphibian	8	5	1.02496
Area Anthropogenic Land Use	Human Impact	Amphibian	9	5	0.938186
Area Anthropogenic Land Use	Human Impact	Amphibian	10	5	0.960053
Area Anthropogenic Land Use	Human Impact	Amphibian	11	5	1.02144
Area Anthropogenic Land Use	Human Impact	Amphibian	12	5	1.02632
Area Anthropogenic Land Use	Human Impact	Amphibian	13	5	1.0269
Area Anthropogenic Land Use	Human Impact	Amphibian	14	5	1.01883
Area Anthropogenic Land Use	Human Impact	Amphibian	15	5	1.0202
Area Anthropogenic Land Use	Human Impact	Amphibian	16	5	0.997862
Area Anthropogenic Land Use	Human Impact	Amphibian	17	5	0.997957
Area Anthropogenic Land Use	Human Impact	Amphibian	18	5	1.02239
Area Anthropogenic Land Use	Human Impact	Amphibian	19	5	0.998366
Area Anthropogenic Land Use	Human Impact	Amphibian	20	5	0.999635
Area Anthropogenic Land Use	Human Impact	Amphibian	21	5	1.01601
Area Anthropogenic Land Use	Human Impact	Amphibian	22	5	0.99985
Area Anthropogenic Land Use	Human Impact	Amphibian	23	5	1.00066
Area Anthropogenic Land Use	Human Impact	Amphibian	24	5	1.00148
Area Anthropogenic Land Use	Human Impact	Amphibian	25	5	1.04234
Area Anthropogenic Land Use	Human Impact	Amphibian	26	5	1.04468
Area Anthropogenic Land Use	Human Impact	Amphibian	27	5	1.04481
Area Anthropogenic Land Use	Human Impact	Amphibian	28	5	1.04847
Area Anthropogenic Land Use	Human Impact	Amphibian	29	5	1.05312
Area Anthropogenic Land Use	Human Impact	Amphibian	30	5	1.05366
Area Anthropogenic Land Use	Human Impact	Amphibian	31	5	1.02189
Area Anthropogenic Land Use	Human Impact	Amphibian	32	5	0.998082
Area Anthropogenic Land Use	Human Impact	Amphibian	33	5	1.03009
Area Anthropogenic Land Use	Human Impact	Amphibian	34	5	1.03088
Area Anthropogenic Land Use	Human Impact	Amphibian	35	5	1.01627
Area Anthropogenic Land Use	Human Impact	Amphibian	36	5	1.01701
Area Anthropogenic Land Use	Human Impact	Amphibian	37	5	1.01754
Area Anthropogenic Land Use	Human Impact	Amphibian	38	5	1.01774
Area Anthropogenic Land Use	Human Impact	Amphibian	39	5	1.0183
Area Anthropogenic Land Use	Human Impact	Amphibian	40	5	0.997217
Area Anthropogenic Land Use	Human Impact	Amphibian	41	5	0.997507
Area Anthropogenic Land Use	Human Impact	Amphibian	42	5	0.997844
Area Anthropogenic Land Use	Human Impact	Amphibian	43	5	1.02838
Area Anthropogenic Land Use	Human Impact	Amphibian	44	5	1.02894
Area Anthropogenic Land Use	Human Impact	Amphibian	45	5	1.02988
Area Anthropogenic Land Use	Human Impact	Amphibian	46	5	0.990493
Area Anthropogenic Land Use	Human Impact	Amphibian	47	5	0.991546
Area Anthropogenic Land Use	Human Impact	Amphibian	48	5	1.03253
Area Anthropogenic Land Use	Human Impact	Amphibian	49	5	1.03445
Area Anthropogenic Land Use	Human Impact	Amphibian	50	5	1.03913
Area Anthropogenic Land Use	Human Impact	Amphibian	51	5	1.0402
Area Anthropogenic Land Use	Human Impact	Amphibian	52	5	0.963033
Area Anthropogenic Land Use	Human Impact	Amphibian	53	5	0.965254
Area Anthropogenic Land Use	Human Impact	Amphibian	54	5	0.967905
Area Anthropogenic Land Use	Human Impact	Amphibian	55	5	1.02821
Area Anthropogenic Land Use	Human Impact	Amphibian	56	5	0.989225
Area Anthropogenic Land Use	Human Impact	Amphibian	57	5	0.989578
Area Anthropogenic Land Use	Human Impact	Amphibian	58	5	0.989619
Area Anthropogenic Land Use	Human Impact	Amphibian	59	5	0.974835
Area Anthropogenic Land Use	Human Impact	Amphibian	60	5	0.975407
Area Anthropogenic Land Use	Human Impact	Amphibian	61	5	0.991553
Area Anthropogenic Land Use	Human Impact	Amphibian	62	5	0.993115
Area Anthropogenic Land Use	Human Impact	Amphibian	63	5	0.993648
Area Anthropogenic Land Use	Human Impact	Amphibian	64	5	0.994636
Area Anthropogenic Land Use	Human Impact	Amphibian	65	5	0.984221
Area Anthropogenic Land Use	Human Impact	Amphibian	66	5	0.984791
Area Anthropogenic Land Use	Human Impact	Amphibian	67	5	0.986264
Area Anthropogenic Land Use	Human Impact	Amphibian	68	5	0.988939
Area Anthropogenic Land Use	Human Impact	Amphibian	69	5	0.968039
Area Anthropogenic Land Use	Human Impact	Amphibian	70	5	0.970872
Area Anthropogenic Land Use	Human Impact	Amphibian	71	5	0.972565
Area Anthropogenic Land Use	Human Impact	Amphibian	72	5	1.014
Area Anthropogenic Land Use	Human Impact	Amphibian	73	5	1.01427
Area Anthropogenic Land Use	Human Impact	Amphibian	74	5	0.977516
Area Anthropogenic Land Use	Human Impact	Amphibian	75	5	0.978856
Area Anthropogenic Land Use	Human Impact	Amphibian	76	5	0.980794
Area Anthropogenic Land Use	Human Impact	Amphibian	77	5	0.981429
Area Anthropogenic Land Use	Human Impact	Amphibian	78	5	0.995768
Area Anthropogenic Land Use	Human Impact	Amphibian	79	5	0.997137
Area Anthropogenic Land Use	Human Impact	Amphibian	80	5	1.01048
Area Anthropogenic Land Use	Human Impact	Amphibian	81	5	1.00354
Area Anthropogenic Land Use	Human Impact	Amphibian	82	5	1.01217
Area Anthropogenic Land Use	Human Impact	Amphibian	83	5	1.01231
Area Anthropogenic Land Use	Human Impact	Amphibian	84	5	1.01239
Area Anthropogenic Land Use	Human Impact	Amphibian	85	5	1.0053
Area Anthropogenic Land Use	Human Impact	Amphibian	86	5	1.00572
Area Anthropogenic Land Use	Human Impact	Amphibian	87	5	1.01528
Area Anthropogenic Land Use	Human Impact	Amphibian	88	5	1.016
Area Anthropogenic Land Use	Human Impact	Amphibian	89	5	1.00754
Area Anthropogenic Land Use	Human Impact	Amphibian	90	5	1.00756
Area Anthropogenic Land Use	Human Impact	Amphibian	91	5	0.982103
Area Anthropogenic Land Use	Human Impact	Amphibian	92	5	1.01032
Area Anthropogenic Land Use	Human Impact	Amphibian	93	5	1.00966
Area Anthropogenic Land Use	Human Impact	Amphibian	94	5	1.01192
Area Anthropogenic Land Use	Human Impact	Amphibian	95	5	1.00431
Area Anthropogenic Land Use	Human Impact	Amphibian	96	5	1.00456
Area Anthropogenic Land Use	Human Impact	Amphibian	97	5	1.00591
Area Anthropogenic Land Use	Human Impact	Amphibian	98	5	1.00615
Area Anthropogenic Land Use	Human Impact	Amphibian	99	5	1.00823
Area Anthropogenic Land Use	Human Impact	Amphibian	100	5	1.00879
Area Anthropogenic Land Use	Human Impact	Amphibian	1	6	0.952345
Area Anthropogenic Land Use	Human Impact	Amphibian	2	6	0.929743
Area Anthropogenic Land Use	Human Impact	Amphibian	3	6	0.886414
Area Anthropogenic Land Use	Human Impact	Amphibian	4	6	0.915507
Area Anthropogenic Land Use	Human Impact	Amphibian	5	6	0.915761
Area Anthropogenic Land Use	Human Impact	Amphibian	6	6	0.926714
Area Anthropogenic Land Use	Human Impact	Amphibian	7	6	0.897886
Area Anthropogenic Land Use	Human Impact	Amphibian	8	6	0.927557
Area Anthropogenic Land Use	Human Impact	Amphibian	9	6	0.928494
Area Anthropogenic Land Use	Human Impact	Amphibian	10	6	0.949903
Area Anthropogenic Land Use	Human Impact	Amphibian	11	6	0.951041
Area Anthropogenic Land Use	Human Impact	Amphibian	12	6	0.951189
Area Anthropogenic Land Use	Human Impact	Amphibian	13	6	0.909777
Area Anthropogenic Land Use	Human Impact	Amphibian	14	6	0.91279
Area Anthropogenic Land Use	Human Impact	Amphibian	15	6	0.913827
Area Anthropogenic Land Use	Human Impact	Amphibian	16	6	0.915111
Area Anthropogenic Land Use	Human Impact	Amphibian	17	6	0.926243
Area Anthropogenic Land Use	Human Impact	Amphibian	18	6	0.926391
Area Anthropogenic Land Use	Human Impact	Amphibian	19	6	0.926697
Area Anthropogenic Land Use	Human Impact	Amphibian	20	6	0.948431
Area Anthropogenic Land Use	Human Impact	Amphibian	21	6	0.926915
Area Anthropogenic Land Use	Human Impact	Amphibian	22	6	0.928315
Area Anthropogenic Land Use	Human Impact	Amphibian	23	6	0.949843
Area Anthropogenic Land Use	Human Impact	Amphibian	24	6	0.907977
Area Anthropogenic Land Use	Human Impact	Amphibian	25	6	0.908128
Area Anthropogenic Land Use	Human Impact	Amphibian	26	6	0.909632
Area Anthropogenic Land Use	Human Impact	Amphibian	27	6	0.93044
Area Anthropogenic Land Use	Human Impact	Amphibian	28	6	0.930629
Area Anthropogenic Land Use	Human Impact	Amphibian	29	6	0.931304
Area Anthropogenic Land Use	Human Impact	Amphibian	30	6	0.900109
Area Anthropogenic Land Use	Human Impact	Amphibian	31	6	0.901002
Area Anthropogenic Land Use	Human Impact	Amphibian	32	6	0.901219
Area Anthropogenic Land Use	Human Impact	Amphibian	33	6	0.902539
Area Anthropogenic Land Use	Human Impact	Amphibian	34	6	0.903694
Area Anthropogenic Land Use	Human Impact	Amphibian	35	6	0.949548
Area Anthropogenic Land Use	Human Impact	Amphibian	36	6	0.905321
Area Anthropogenic Land Use	Human Impact	Amphibian	37	6	0.921227
Area Anthropogenic Land Use	Human Impact	Amphibian	38	6	0.921961
Area Anthropogenic Land Use	Human Impact	Amphibian	39	6	0.943003
Area Anthropogenic Land Use	Human Impact	Amphibian	40	6	0.963134
Area Anthropogenic Land Use	Human Impact	Amphibian	41	6	0.963626
Area Anthropogenic Land Use	Human Impact	Amphibian	42	6	0.963926
Area Anthropogenic Land Use	Human Impact	Amphibian	43	6	0.965201
Area Anthropogenic Land Use	Human Impact	Amphibian	44	6	0.965478
Area Anthropogenic Land Use	Human Impact	Amphibian	45	6	0.98361
Area Anthropogenic Land Use	Human Impact	Amphibian	46	6	0.91762
Area Anthropogenic Land Use	Human Impact	Amphibian	47	6	0.920296
Area Anthropogenic Land Use	Human Impact	Amphibian	48	6	0.903894
Area Anthropogenic Land Use	Human Impact	Amphibian	49	6	0.921125
Area Anthropogenic Land Use	Human Impact	Amphibian	50	6	0.933483
Area Anthropogenic Land Use	Human Impact	Amphibian	51	6	0.933808
Area Anthropogenic Land Use	Human Impact	Amphibian	52	6	0.934809
Area Anthropogenic Land Use	Human Impact	Amphibian	53	6	0.943169
Area Anthropogenic Land Use	Human Impact	Amphibian	54	6	0.943956
Area Anthropogenic Land Use	Human Impact	Amphibian	55	6	0.944094
Area Anthropogenic Land Use	Human Impact	Amphibian	56	6	0.944488
Area Anthropogenic Land Use	Human Impact	Amphibian	57	6	0.946297
Area Anthropogenic Land Use	Human Impact	Amphibian	58	6	0.947729
Area Anthropogenic Land Use	Human Impact	Amphibian	59	6	0.948231
Area Anthropogenic Land Use	Human Impact	Amphibian	60	6	0.933058
Area Anthropogenic Land Use	Human Impact	Amphibian	61	6	0.933135
Area Anthropogenic Land Use	Human Impact	Amphibian	62	6	0.948689
Area Anthropogenic Land Use	Human Impact	Amphibian	63	6	0.939338
Area Anthropogenic Land Use	Human Impact	Amphibian	64	6	0.940182
Area Anthropogenic Land Use	Human Impact	Amphibian	65	6	0.940229
Area Anthropogenic Land Use	Human Impact	Amphibian	66	6	0.935309
Area Anthropogenic Land Use	Human Impact	Amphibian	67	6	0.935767
Area Anthropogenic Land Use	Human Impact	Amphibian	68	6	0.936435
Area Anthropogenic Land Use	Human Impact	Amphibian	69	6	0.952633
Area Anthropogenic Land Use	Human Impact	Amphibian	70	6	0.93146
Area Anthropogenic Land Use	Human Impact	Amphibian	71	6	0.932105
Area Anthropogenic Land Use	Human Impact	Amphibian	72	6	0.932437
Area Anthropogenic Land Use	Human Impact	Amphibian	73	6	0.938762
Area Anthropogenic Land Use	Human Impact	Amphibian	74	6	0.938862
Area Anthropogenic Land Use	Human Impact	Amphibian	75	6	0.933422
Area Anthropogenic Land Use	Human Impact	Amphibian	76	6	0.958968
Area Anthropogenic Land Use	Human Impact	Amphibian	77	6	0.959276
Area Anthropogenic Land Use	Human Impact	Amphibian	78	6	0.959391
Area Anthropogenic Land Use	Human Impact	Amphibian	79	6	0.923263
Area Anthropogenic Land Use	Human Impact	Amphibian	80	6	0.924928
Area Anthropogenic Land Use	Human Impact	Amphibian	81	6	0.924948
Area Anthropogenic Land Use	Human Impact	Amphibian	82	6	0.936978
Area Anthropogenic Land Use	Human Impact	Amphibian	83	6	0.937373
Area Anthropogenic Land Use	Human Impact	Amphibian	84	6	0.938173
Area Anthropogenic Land Use	Human Impact	Amphibian	85	6	0.938515
Area Anthropogenic Land Use	Human Impact	Amphibian	86	6	0.954866
Area Anthropogenic Land Use	Human Impact	Amphibian	87	6	0.957521
Area Anthropogenic Land Use	Human Impact	Amphibian	88	6	0.939209
Area Anthropogenic Land Use	Human Impact	Amphibian	89	6	0.959726
Area Anthropogenic Land Use	Human Impact	Amphibian	90	6	0.961434
Area Anthropogenic Land Use	Human Impact	Amphibian	91	6	0.925452
Area Anthropogenic Land Use	Human Impact	Amphibian	92	6	0.959543
Area Anthropogenic Land Use	Human Impact	Amphibian	93	6	0.925885
Area Anthropogenic Land Use	Human Impact	Amphibian	94	6	0.954579
Area Anthropogenic Land Use	Human Impact	Amphibian	95	6	0.940983
Area Anthropogenic Land Use	Human Impact	Amphibian	96	6	0.925617
Area Anthropogenic Land Use	Human Impact	Amphibian	97	6	0.958106
Area Anthropogenic Land Use	Human Impact	Amphibian	98	6	0.940557
Area Anthropogenic Land Use	Human Impact	Amphibian	99	6	0.963092
Area Anthropogenic Land Use	Human Impact	Amphibian	100	6	0.952979
Area Anthropogenic Land Use	Human Impact	Amphibian	1	7	0.942165
Area Anthropogenic Land Use	Human Impact	Amphibian	2	7	0.923955
Area Anthropogenic Land Use	Human Impact	Amphibian	3	7	0.925195
Area Anthropogenic Land Use	Human Impact	Amphibian	4	7	0.94204
Area Anthropogenic Land Use	Human Impact	Amphibian	5	7	0.926956
Area Anthropogenic Land Use	Human Impact	Amphibian	6	7	0.924262
Area Anthropogenic Land Use	Human Impact	Amphibian	7	7	0.946935
Area Anthropogenic Land Use	Human Impact	Amphibian	8	7	0.926895
Area Anthropogenic Land Use	Human Impact	Amphibian	9	7	0.941795
Area Anthropogenic Land Use	Human Impact	Amphibian	10	7	0.967669
Area Anthropogenic Land Use	Human Impact	Amphibian	11	7	0.968938
Area Anthropogenic Land Use	Human Impact	Amphibian	12	7	0.943892
Area Anthropogenic Land Use	Human Impact	Amphibian	13	7	0.944146
Area Anthropogenic Land Use	Human Impact	Amphibian	14	7	0.944507
Area Anthropogenic Land Use	Human Impact	Amphibian	15	7	0.944994
Area Anthropogenic Land Use	Human Impact	Amphibian	16	7	0.945452
Area Anthropogenic Land Use	Human Impact	Amphibian	17	7	0.945853
Area Anthropogenic Land Use	Human Impact	Amphibian	18	7	0.92556
Area Anthropogenic Land Use	Human Impact	Amphibian	19	7	0.946315
Area Anthropogenic Land Use	Human Impact	Amphibian	20	7	0.932948
Area Anthropogenic Land Use	Human Impact	Amphibian	21	7	0.933631
Area Anthropogenic Land Use	Human Impact	Amphibian	22	7	0.934169
Area Anthropogenic Land Use	Human Impact	Amphibian	23	7	0.934295
Area Anthropogenic Land Use	Human Impact	Amphibian	24	7	0.934299
Area Anthropogenic Land Use	Human Impact	Amphibian	25	7	0.935835
Area Anthropogenic Land Use	Human Impact	Amphibian	26	7	0.936514
Area Anthropogenic Land Use	Human Impact	Amphibian	27	7	0.903893
Area Anthropogenic Land Use	Human Impact	Amphibian	28	7	0.905945
Area Anthropogenic Land Use	Human Impact	Amphibian	29	7	0.91142
Area Anthropogenic Land Use	Human Impact	Amphibian	30	7	0.912572
Area Anthropogenic Land Use	Human Impact	Amphibian	31	7	0.962263
Area Anthropogenic Land Use	Human Impact	Amphibian	32	7	0.962685
Area Anthropogenic Land Use	Human Impact	Amphibian	33	7	0.962804
Area Anthropogenic Land Use	Human Impact	Amphibian	34	7	0.963364
Area Anthropogenic Land Use	Human Impact	Amphibian	35	7	0.965782
Area Anthropogenic Land Use	Human Impact	Amphibian	36	7	0.966206
Area Anthropogenic Land Use	Human Impact	Amphibian	37	7	0.920591
Area Anthropogenic Land Use	Human Impact	Amphibian	38	7	0.921378
Area Anthropogenic Land Use	Human Impact	Amphibian	39	7	0.921476
Area Anthropogenic Land Use	Human Impact	Amphibian	40	7	0.921951
Area Anthropogenic Land Use	Human Impact	Amphibian	41	7	0.922788
Area Anthropogenic Land Use	Human Impact	Amphibian	42	7	0.922804
Area Anthropogenic Land Use	Human Impact	Amphibian	43	7	0.923487
Area Anthropogenic Land Use	Human Impact	Amphibian	44	7	0.931928
Area Anthropogenic Land Use	Human Impact	Amphibian	45	7	0.932128
Area Anthropogenic Land Use	Human Impact	Amphibian	46	7	0.93234
Area Anthropogenic Land Use	Human Impact	Amphibian	47	7	0.954715
Area Anthropogenic Land Use	Human Impact	Amphibian	48	7	0.92703
Area Anthropogenic Land Use	Human Impact	Amphibian	49	7	0.927252
Area Anthropogenic Land Use	Human Impact	Amphibian	50	7	0.927437
Area Anthropogenic Land Use	Human Impact	Amphibian	51	7	0.928062
Area Anthropogenic Land Use	Human Impact	Amphibian	52	7	0.92826
Area Anthropogenic Land Use	Human Impact	Amphibian	53	7	0.929551
Area Anthropogenic Land Use	Human Impact	Amphibian	54	7	0.929779
Area Anthropogenic Land Use	Human Impact	Amphibian	55	7	0.930497
Area Anthropogenic Land Use	Human Impact	Amphibian	56	7	0.930757
Area Anthropogenic Land Use	Human Impact	Amphibian	57	7	0.938738
Area Anthropogenic Land Use	Human Impact	Amphibian	58	7	0.938957
Area Anthropogenic Land Use	Human Impact	Amphibian	59	7	0.93948
Area Anthropogenic Land Use	Human Impact	Amphibian	60	7	0.939549
Area Anthropogenic Land Use	Human Impact	Amphibian	61	7	0.954818
Area Anthropogenic Land Use	Human Impact	Amphibian	62	7	0.955522
Area Anthropogenic Land Use	Human Impact	Amphibian	63	7	0.955677
Area Anthropogenic Land Use	Human Impact	Amphibian	64	7	0.956342
Area Anthropogenic Land Use	Human Impact	Amphibian	65	7	0.956871
Area Anthropogenic Land Use	Human Impact	Amphibian	66	7	0.957347
Area Anthropogenic Land Use	Human Impact	Amphibian	67	7	0.957656
Area Anthropogenic Land Use	Human Impact	Amphibian	68	7	0.937139
Area Anthropogenic Land Use	Human Impact	Amphibian	69	7	0.937977
Area Anthropogenic Land Use	Human Impact	Amphibian	70	7	0.952191
Area Anthropogenic Land Use	Human Impact	Amphibian	71	7	0.952218
Area Anthropogenic Land Use	Human Impact	Amphibian	72	7	0.952456
Area Anthropogenic Land Use	Human Impact	Amphibian	73	7	0.954668
Area Anthropogenic Land Use	Human Impact	Amphibian	74	7	0.939659
Area Anthropogenic Land Use	Human Impact	Amphibian	75	7	0.940954
Area Anthropogenic Land Use	Human Impact	Amphibian	76	7	0.94136
Area Anthropogenic Land Use	Human Impact	Amphibian	77	7	0.917958
Area Anthropogenic Land Use	Human Impact	Amphibian	78	7	0.919299
Area Anthropogenic Land Use	Human Impact	Amphibian	79	7	0.919975
Area Anthropogenic Land Use	Human Impact	Amphibian	80	7	0.951453
Area Anthropogenic Land Use	Human Impact	Amphibian	81	7	0.976905
Area Anthropogenic Land Use	Human Impact	Amphibian	82	7	0.951919
Area Anthropogenic Land Use	Human Impact	Amphibian	83	7	0.960747
Area Anthropogenic Land Use	Human Impact	Amphibian	84	7	0.961217
Area Anthropogenic Land Use	Human Impact	Amphibian	85	7	0.962178
Area Anthropogenic Land Use	Human Impact	Amphibian	86	7	0.91366
Area Anthropogenic Land Use	Human Impact	Amphibian	87	7	0.914245
Area Anthropogenic Land Use	Human Impact	Amphibian	88	7	0.949212
Area Anthropogenic Land Use	Human Impact	Amphibian	89	7	0.949919
Area Anthropogenic Land Use	Human Impact	Amphibian	90	7	0.950145
Area Anthropogenic Land Use	Human Impact	Amphibian	91	7	0.950437
Area Anthropogenic Land Use	Human Impact	Amphibian	92	7	0.951434
Area Anthropogenic Land Use	Human Impact	Amphibian	93	7	0.899333
Area Anthropogenic Land Use	Human Impact	Amphibian	94	7	0.951828
Area Anthropogenic Land Use	Human Impact	Amphibian	95	7	0.959747
Area Anthropogenic Land Use	Human Impact	Amphibian	96	7	0.903819
Area Anthropogenic Land Use	Human Impact	Amphibian	97	7	0.915239
Area Anthropogenic Land Use	Human Impact	Amphibian	98	7	0.916592
Area Anthropogenic Land Use	Human Impact	Amphibian	99	7	0.917232
Area Anthropogenic Land Use	Human Impact	Amphibian	100	7	0.901477
Area Anthropogenic Land Use	Human Impact	Amphibian	1	8	0.964142
Area Anthropogenic Land Use	Human Impact	Amphibian	2	8	0.948983
Area Anthropogenic Land Use	Human Impact	Amphibian	3	8	0.949317
Area Anthropogenic Land Use	Human Impact	Amphibian	4	8	0.944546
Area Anthropogenic Land Use	Human Impact	Amphibian	5	8	0.945113
Area Anthropogenic Land Use	Human Impact	Amphibian	6	8	0.946391
Area Anthropogenic Land Use	Human Impact	Amphibian	7	8	0.963772
Area Anthropogenic Land Use	Human Impact	Amphibian	8	8	0.947194
Area Anthropogenic Land Use	Human Impact	Amphibian	9	8	0.948517
Area Anthropogenic Land Use	Human Impact	Amphibian	10	8	0.960192
Area Anthropogenic Land Use	Human Impact	Amphibian	11	8	0.946566
Area Anthropogenic Land Use	Human Impact	Amphibian	12	8	0.961262
Area Anthropogenic Land Use	Human Impact	Amphibian	13	8	0.962403
Area Anthropogenic Land Use	Human Impact	Amphibian	14	8	0.963475
Area Anthropogenic Land Use	Human Impact	Amphibian	15	8	0.960429
Area Anthropogenic Land Use	Human Impact	Amphibian	16	8	0.96464
Area Anthropogenic Land Use	Human Impact	Amphibian	17	8	0.965002
Area Anthropogenic Land Use	Human Impact	Amphibian	18	8	0.966202
Area Anthropogenic Land Use	Human Impact	Amphibian	19	8	0.966266
Area Anthropogenic Land Use	Human Impact	Amphibian	20	8	0.969579
Area Anthropogenic Land Use	Human Impact	Amphibian	21	8	0.970354
Area Anthropogenic Land Use	Human Impact	Amphibian	22	8	0.97047
Area Anthropogenic Land Use	Human Impact	Amphibian	23	8	0.947323
Area Anthropogenic Land Use	Human Impact	Amphibian	24	8	0.920751
Area Anthropogenic Land Use	Human Impact	Amphibian	25	8	0.970577
Area Anthropogenic Land Use	Human Impact	Amphibian	26	8	0.97089
Area Anthropogenic Land Use	Human Impact	Amphibian	27	8	0.949376
Area Anthropogenic Land Use	Human Impact	Amphibian	28	8	0.963604
Area Anthropogenic Land Use	Human Impact	Amphibian	29	8	0.956621
Area Anthropogenic Land Use	Human Impact	Amphibian	30	8	0.956719
Area Anthropogenic Land Use	Human Impact	Amphibian	31	8	0.957902
Area Anthropogenic Land Use	Human Impact	Amphibian	32	8	0.958602
Area Anthropogenic Land Use	Human Impact	Amphibian	33	8	0.959138
Area Anthropogenic Land Use	Human Impact	Amphibian	34	8	0.95914
Area Anthropogenic Land Use	Human Impact	Amphibian	35	8	0.959226
Area Anthropogenic Land Use	Human Impact	Amphibian	36	8	0.959791
Area Anthropogenic Land Use	Human Impact	Amphibian	37	8	0.941797
Area Anthropogenic Land Use	Human Impact	Amphibian	38	8	0.942064
Area Anthropogenic Land Use	Human Impact	Amphibian	39	8	0.94237
Area Anthropogenic Land Use	Human Impact	Amphibian	40	8	0.942613
Area Anthropogenic Land Use	Human Impact	Amphibian	41	8	0.942671
Area Anthropogenic Land Use	Human Impact	Amphibian	42	8	0.942678
Area Anthropogenic Land Use	Human Impact	Amphibian	43	8	0.942918
Area Anthropogenic Land Use	Human Impact	Amphibian	44	8	0.94337
Area Anthropogenic Land Use	Human Impact	Amphibian	45	8	0.943468
Area Anthropogenic Land Use	Human Impact	Amphibian	46	8	0.950863
Area Anthropogenic Land Use	Human Impact	Amphibian	47	8	0.951425
Area Anthropogenic Land Use	Human Impact	Amphibian	48	8	0.951996
Area Anthropogenic Land Use	Human Impact	Amphibian	49	8	0.90503
Area Anthropogenic Land Use	Human Impact	Amphibian	50	8	0.912969
Area Anthropogenic Land Use	Human Impact	Amphibian	51	8	0.955283
Area Anthropogenic Land Use	Human Impact	Amphibian	52	8	0.924266
Area Anthropogenic Land Use	Human Impact	Amphibian	53	8	0.926882
Area Anthropogenic Land Use	Human Impact	Amphibian	54	8	0.97178
Area Anthropogenic Land Use	Human Impact	Amphibian	55	8	0.949758
Area Anthropogenic Land Use	Human Impact	Amphibian	56	8	0.949879
Area Anthropogenic Land Use	Human Impact	Amphibian	57	8	0.950096
Area Anthropogenic Land Use	Human Impact	Amphibian	58	8	0.950258
Area Anthropogenic Land Use	Human Impact	Amphibian	59	8	0.940049
Area Anthropogenic Land Use	Human Impact	Amphibian	60	8	0.940097
Area Anthropogenic Land Use	Human Impact	Amphibian	61	8	0.940119
Area Anthropogenic Land Use	Human Impact	Amphibian	62	8	0.954208
Area Anthropogenic Land Use	Human Impact	Amphibian	63	8	0.954412
Area Anthropogenic Land Use	Human Impact	Amphibian	64	8	0.941007
Area Anthropogenic Land Use	Human Impact	Amphibian	65	8	0.955557
Area Anthropogenic Land Use	Human Impact	Amphibian	66	8	0.956223
Area Anthropogenic Land Use	Human Impact	Amphibian	67	8	0.956289
Area Anthropogenic Land Use	Human Impact	Amphibian	68	8	0.956305
Area Anthropogenic Land Use	Human Impact	Amphibian	69	8	0.938926
Area Anthropogenic Land Use	Human Impact	Amphibian	70	8	0.939425
Area Anthropogenic Land Use	Human Impact	Amphibian	71	8	0.939946
Area Anthropogenic Land Use	Human Impact	Amphibian	72	8	0.976492
Area Anthropogenic Land Use	Human Impact	Amphibian	73	8	0.97718
Area Anthropogenic Land Use	Human Impact	Amphibian	74	8	0.978402
Area Anthropogenic Land Use	Human Impact	Amphibian	75	8	0.940638
Area Anthropogenic Land Use	Human Impact	Amphibian	76	8	0.940964
Area Anthropogenic Land Use	Human Impact	Amphibian	77	8	0.981614
Area Anthropogenic Land Use	Human Impact	Amphibian	78	8	0.984427
Area Anthropogenic Land Use	Human Impact	Amphibian	79	8	0.986805
Area Anthropogenic Land Use	Human Impact	Amphibian	80	8	0.987193
Area Anthropogenic Land Use	Human Impact	Amphibian	81	8	0.929586
Area Anthropogenic Land Use	Human Impact	Amphibian	82	8	0.972347
Area Anthropogenic Land Use	Human Impact	Amphibian	83	8	0.973949
Area Anthropogenic Land Use	Human Impact	Amphibian	84	8	0.974004
Area Anthropogenic Land Use	Human Impact	Amphibian	85	8	0.980731
Area Anthropogenic Land Use	Human Impact	Amphibian	86	8	0.929875
Area Anthropogenic Land Use	Human Impact	Amphibian	87	8	0.931377
Area Anthropogenic Land Use	Human Impact	Amphibian	88	8	0.979169
Area Anthropogenic Land Use	Human Impact	Amphibian	89	8	0.936203
Area Anthropogenic Land Use	Human Impact	Amphibian	90	8	0.934271
Area Anthropogenic Land Use	Human Impact	Amphibian	91	8	0.935189
Area Anthropogenic Land Use	Human Impact	Amphibian	92	8	0.93545
Area Anthropogenic Land Use	Human Impact	Amphibian	93	8	0.931605
Area Anthropogenic Land Use	Human Impact	Amphibian	94	8	0.987556
Area Anthropogenic Land Use	Human Impact	Amphibian	95	8	0.991133
Area Anthropogenic Land Use	Human Impact	Amphibian	96	8	0.938232
Area Anthropogenic Land Use	Human Impact	Amphibian	97	8	0.937939
Area Anthropogenic Land Use	Human Impact	Amphibian	98	8	0.933575
Area Anthropogenic Land Use	Human Impact	Amphibian	99	8	0.936435
Area Anthropogenic Land Use	Human Impact	Amphibian	100	8	0.936766
Area Anthropogenic Land Use	Human Impact	Amphibian	1	9	1.01681
Area Anthropogenic Land Use	Human Impact	Amphibian	2	9	1.01453
Area Anthropogenic Land Use	Human Impact	Amphibian	3	9	1.01406
Area Anthropogenic Land Use	Human Impact	Amphibian	4	9	1.0168
Area Anthropogenic Land Use	Human Impact	Amphibian	5	9	0.999478
Area Anthropogenic Land Use	Human Impact	Amphibian	6	9	0.99996
Area Anthropogenic Land Use	Human Impact	Amphibian	7	9	1.00083
Area Anthropogenic Land Use	Human Impact	Amphibian	8	9	1.0019
Area Anthropogenic Land Use	Human Impact	Amphibian	9	9	1.0025
Area Anthropogenic Land Use	Human Impact	Amphibian	10	9	1.01282
Area Anthropogenic Land Use	Human Impact	Amphibian	11	9	1.01371
Area Anthropogenic Land Use	Human Impact	Amphibian	12	9	0.994819
Area Anthropogenic Land Use	Human Impact	Amphibian	13	9	0.99625
Area Anthropogenic Land Use	Human Impact	Amphibian	14	9	0.996545
Area Anthropogenic Land Use	Human Impact	Amphibian	15	9	0.996984
Area Anthropogenic Land Use	Human Impact	Amphibian	16	9	1.01751
Area Anthropogenic Land Use	Human Impact	Amphibian	17	9	1.01825
Area Anthropogenic Land Use	Human Impact	Amphibian	18	9	1.00998
Area Anthropogenic Land Use	Human Impact	Amphibian	19	9	1.01002
Area Anthropogenic Land Use	Human Impact	Amphibian	20	9	1.01185
Area Anthropogenic Land Use	Human Impact	Amphibian	21	9	1.0119
Area Anthropogenic Land Use	Human Impact	Amphibian	22	9	1.01206
Area Anthropogenic Land Use	Human Impact	Amphibian	23	9	1.01206
Area Anthropogenic Land Use	Human Impact	Amphibian	24	9	1.01221
Area Anthropogenic Land Use	Human Impact	Amphibian	25	9	1.02493
Area Anthropogenic Land Use	Human Impact	Amphibian	26	9	0.994847
Area Anthropogenic Land Use	Human Impact	Amphibian	27	9	0.995453
Area Anthropogenic Land Use	Human Impact	Amphibian	28	9	1.00869
Area Anthropogenic Land Use	Human Impact	Amphibian	29	9	1.00939
Area Anthropogenic Land Use	Human Impact	Amphibian	30	9	0.997346
Area Anthropogenic Land Use	Human Impact	Amphibian	31	9	0.99819
Area Anthropogenic Land Use	Human Impact	Amphibian	32	9	0.999409
Area Anthropogenic Land Use	Human Impact	Amphibian	33	9	1.01844
Area Anthropogenic Land Use	Human Impact	Amphibian	34	9	1.01861
Area Anthropogenic Land Use	Human Impact	Amphibian	35	9	1.02173
Area Anthropogenic Land Use	Human Impact	Amphibian	36	9	1.0223
Area Anthropogenic Land Use	Human Impact	Amphibian	37	9	1.02413
Area Anthropogenic Land Use	Human Impact	Amphibian	38	9	1.00715
Area Anthropogenic Land Use	Human Impact	Amphibian	39	9	1.00794
Area Anthropogenic Land Use	Human Impact	Amphibian	40	9	1.00812
Area Anthropogenic Land Use	Human Impact	Amphibian	41	9	1.00369
Area Anthropogenic Land Use	Human Impact	Amphibian	42	9	1.0038
Area Anthropogenic Land Use	Human Impact	Amphibian	43	9	1.00952
Area Anthropogenic Land Use	Human Impact	Amphibian	44	9	1.00963
Area Anthropogenic Land Use	Human Impact	Amphibian	45	9	1.04654
Area Anthropogenic Land Use	Human Impact	Amphibian	46	9	1.04668
Area Anthropogenic Land Use	Human Impact	Amphibian	47	9	1.04716
Area Anthropogenic Land Use	Human Impact	Amphibian	48	9	1.06426
Area Anthropogenic Land Use	Human Impact	Amphibian	49	9	0.994306
Area Anthropogenic Land Use	Human Impact	Amphibian	50	9	0.994372
Area Anthropogenic Land Use	Human Impact	Amphibian	51	9	0.994426
Area Anthropogenic Land Use	Human Impact	Amphibian	52	9	1.03263
Area Anthropogenic Land Use	Human Impact	Amphibian	53	9	1.00251
Area Anthropogenic Land Use	Human Impact	Amphibian	54	9	1.03588
Area Anthropogenic Land Use	Human Impact	Amphibian	55	9	1.03605
Area Anthropogenic Land Use	Human Impact	Amphibian	56	9	1.00392
Area Anthropogenic Land Use	Human Impact	Amphibian	57	9	1.00404
Area Anthropogenic Land Use	Human Impact	Amphibian	58	9	1.00408
Area Anthropogenic Land Use	Human Impact	Amphibian	59	9	1.00489
Area Anthropogenic Land Use	Human Impact	Amphibian	60	9	1.00526
Area Anthropogenic Land Use	Human Impact	Amphibian	61	9	1.00594
Area Anthropogenic Land Use	Human Impact	Amphibian	62	9	1.0061
Area Anthropogenic Land Use	Human Impact	Amphibian	63	9	1.00654
Area Anthropogenic Land Use	Human Impact	Amphibian	64	9	1.0069
Area Anthropogenic Land Use	Human Impact	Amphibian	65	9	1.03255
Area Anthropogenic Land Use	Human Impact	Amphibian	66	9	1.03293
Area Anthropogenic Land Use	Human Impact	Amphibian	67	9	1.0262
Area Anthropogenic Land Use	Human Impact	Amphibian	68	9	1.02647
Area Anthropogenic Land Use	Human Impact	Amphibian	69	9	1.03937
Area Anthropogenic Land Use	Human Impact	Amphibian	70	9	1.04319
Area Anthropogenic Land Use	Human Impact	Amphibian	71	9	1.0446
Area Anthropogenic Land Use	Human Impact	Amphibian	72	9	0.992764
Area Anthropogenic Land Use	Human Impact	Amphibian	73	9	0.993176
Area Anthropogenic Land Use	Human Impact	Amphibian	74	9	0.993656
Area Anthropogenic Land Use	Human Impact	Amphibian	75	9	0.993736
Area Anthropogenic Land Use	Human Impact	Amphibian	76	9	1.0314
Area Anthropogenic Land Use	Human Impact	Amphibian	77	9	1.03154
Area Anthropogenic Land Use	Human Impact	Amphibian	78	9	0.979774
Area Anthropogenic Land Use	Human Impact	Amphibian	79	9	0.984782
Area Anthropogenic Land Use	Human Impact	Amphibian	80	9	0.987117
Area Anthropogenic Land Use	Human Impact	Amphibian	81	9	0.988664
Area Anthropogenic Land Use	Human Impact	Amphibian	82	9	1.02725
Area Anthropogenic Land Use	Human Impact	Amphibian	83	9	1.02771
Area Anthropogenic Land Use	Human Impact	Amphibian	84	9	1.02852
Area Anthropogenic Land Use	Human Impact	Amphibian	85	9	1.02938
Area Anthropogenic Land Use	Human Impact	Amphibian	86	9	1.03026
Area Anthropogenic Land Use	Human Impact	Amphibian	87	9	1.0305
Area Anthropogenic Land Use	Human Impact	Amphibian	88	9	1.03117
Area Anthropogenic Land Use	Human Impact	Amphibian	89	9	0.974964
Area Anthropogenic Land Use	Human Impact	Amphibian	90	9	0.979481
Area Anthropogenic Land Use	Human Impact	Amphibian	91	9	0.989221
Area Anthropogenic Land Use	Human Impact	Amphibian	92	9	0.98252
Area Anthropogenic Land Use	Human Impact	Amphibian	93	9	0.983927
Area Anthropogenic Land Use	Human Impact	Amphibian	94	9	0.991523
Area Anthropogenic Land Use	Human Impact	Amphibian	95	9	0.991877
Area Anthropogenic Land Use	Human Impact	Amphibian	96	9	0.989532
Area Anthropogenic Land Use	Human Impact	Amphibian	97	9	0.990002
Area Anthropogenic Land Use	Human Impact	Amphibian	98	9	0.97228
[truncated: 78,002 more rows]

## Sheet: Figure 3
Source data for plotting Figure 3. Columns indicate the explanatory covariates, broad covariate groups (Environmental, Human Impact or Total Species Richness), zoogeographic regions, and variable importance from models of threatend vertebrate species richness.
Variable	Variable Group	Zoogeographic Region	Variable importance
Annual Precipitation	Environmental	Global	2.76797
Area Anthropogenic Land Use	Human Impact	Global	1.56364
Area Protected Land	Human Impact	Global	1.27134
Habitat Diversity	Environmental	Global	0.851778
Human Influence Index	Human Impact	Global	1.15114
Insularity	Environmental	Global	4.07403
Invasive Alien Species	Human Impact	Global	1.98957
Long Term Climate Stability	Environmental	Global	2.06673
Long Term Land Cover Change	Human Impact	Global	2.0762
Mean Temperature	Environmental	Global	1.95102
Minimum Elevation	Environmental	Global	1.04622
Precipation Seasonality	Environmental	Global	1.53286
Short Term Land Cover Change	Human Impact	Global	1.10799
Std. Dev. Elevation	Environmental	Global	1.63615
Temperature Seasonality	Environmental	Global	3.04005
Total Species Richness	Total Species Richness	Global	6.43412
Annual Precipitation	Environmental	African	2.00049
Area Anthropogenic Land Use	Human Impact	African	1.17549
Area Protected Land	Human Impact	African	1.93228
Habitat Diversity	Environmental	African	1.2059
Human Influence Index	Human Impact	African	1.00966
Insularity	Environmental	African	0.0123398
Invasive Alien Species	Human Impact	African	1.73572
Long Term Climate Stability	Environmental	African	1.22667
Long Term Land Cover Change	Human Impact	African	1.53073
Mean Temperature	Environmental	African	1.12222
Minimum Elevation	Environmental	African	1.0891
Precipation Seasonality	Environmental	African	0.940807
Short Term Land Cover Change	Human Impact	African	0.856003
Std. Dev. Elevation	Environmental	African	1.02492
Temperature Seasonality	Environmental	African	1.27684
Total Species Richness	Total Species Richness	African	3.52191
Annual Precipitation	Environmental	Amazonian	0.936318
Area Anthropogenic Land Use	Human Impact	Amazonian	0.910605
Area Protected Land	Human Impact	Amazonian	1.21777
Habitat Diversity	Environmental	Amazonian	0.783483
Human Influence Index	Human Impact	Amazonian	0.773873
Insularity	Environmental	Amazonian	0.0309027
Invasive Alien Species	Human Impact	Amazonian	1.13962
Long Term Climate Stability	Environmental	Amazonian	1.22013
Long Term Land Cover Change	Human Impact	Amazonian	1.93381
Mean Temperature	Environmental	Amazonian	1.39406
Minimum Elevation	Environmental	Amazonian	0.998631
Precipation Seasonality	Environmental	Amazonian	1.48266
Short Term Land Cover Change	Human Impact	Amazonian	1.3522
Std. Dev. Elevation	Environmental	Amazonian	1.87998
Temperature Seasonality	Environmental	Amazonian	1.40304
Total Species Richness	Total Species Richness	Amazonian	1.87819
Annual Precipitation	Environmental	Arctico-Siberian	1.31568
Area Anthropogenic Land Use	Human Impact	Arctico-Siberian	1.21765
Area Protected Land	Human Impact	Arctico-Siberian	1.06504
Habitat Diversity	Environmental	Arctico-Siberian	0.860299
Human Influence Index	Human Impact	Arctico-Siberian	0.890252
Insularity	Environmental	Arctico-Siberian	0.59433
Invasive Alien Species	Human Impact	Arctico-Siberian	0.981685
Long Term Climate Stability	Environmental	Arctico-Siberian	4.7219
Long Term Land Cover Change	Human Impact	Arctico-Siberian	1.78211
Mean Temperature	Environmental	Arctico-Siberian	1.95477
Minimum Elevation	Environmental	Arctico-Siberian	1.35184
Precipation Seasonality	Environmental	Arctico-Siberian	2.18599
Short Term Land Cover Change	Human Impact	Arctico-Siberian	0.857506
Std. Dev. Elevation	Environmental	Arctico-Siberian	1.11912
Temperature Seasonality	Environmental	Arctico-Siberian	1.42044
Total Species Richness	Total Species Richness	Arctico-Siberian	5.75283
Annual Precipitation	Environmental	Australian	2.14756
Area Anthropogenic Land Use	Human Impact	Australian	1.00502
Area Protected Land	Human Impact	Australian	0.920124
Habitat Diversity	Environmental	Australian	0.884525
Human Influence Index	Human Impact	Australian	1.33102
Insularity	Environmental	Australian	0.107573
Invasive Alien Species	Human Impact	Australian	0
Long Term Climate Stability	Environmental	Australian	1.51941
Long Term Land Cover Change	Human Impact	Australian	1.0093
Mean Temperature	Environmental	Australian	1.32417
Minimum Elevation	Environmental	Australian	0.755045
Precipation Seasonality	Environmental	Australian	1.10392
Short Term Land Cover Change	Human Impact	Australian	1.14581
Std. Dev. Elevation	Environmental	Australian	1.67703
Temperature Seasonality	Environmental	Australian	1.02351
Total Species Richness	Total Species Richness	Australian	3.31201
Annual Precipitation	Environmental	Chinese	1.65023
Area Anthropogenic Land Use	Human Impact	Chinese	1.23437
Area Protected Land	Human Impact	Chinese	1.12431
Habitat Diversity	Environmental	Chinese	0.683624
Human Influence Index	Human Impact	Chinese	0.965487
Insularity	Environmental	Chinese	0.0357005
Invasive Alien Species	Human Impact	Chinese	0.00161733
Long Term Climate Stability	Environmental	Chinese	1.20906
Long Term Land Cover Change	Human Impact	Chinese	0.657636
Mean Temperature	Environmental	Chinese	0.994517
Minimum Elevation	Environmental	Chinese	0.904723
Precipation Seasonality	Environmental	Chinese	1.1002
Short Term Land Cover Change	Human Impact	Chinese	0.677915
Std. Dev. Elevation	Environmental	Chinese	1.37123
Temperature Seasonality	Environmental	Chinese	2.32015
Total Species Richness	Total Species Richness	Chinese	4.18551
Annual Precipitation	Environmental	Eurasian	2.12601
Area Anthropogenic Land Use	Human Impact	Eurasian	0.977612
Area Protected Land	Human Impact	Eurasian	1.55834
Habitat Diversity	Environmental	Eurasian	0.834205
Human Influence Index	Human Impact	Eurasian	0.939277
Insularity	Environmental	Eurasian	1.15855
Invasive Alien Species	Human Impact	Eurasian	2.75207
Long Term Climate Stability	Environmental	Eurasian	2.32612
Long Term Land Cover Change	Human Impact	Eurasian	1.60116
Mean Temperature	Environmental	Eurasian	1.33715
Minimum Elevation	Environmental	Eurasian	1.25736
Precipation Seasonality	Environmental	Eurasian	1.36268
Short Term Land Cover Change	Human Impact	Eurasian	0.739534
Std. Dev. Elevation	Environmental	Eurasian	0.891526
Temperature Seasonality	Environmental	Eurasian	2.69693
Total Species Richness	Total Species Richness	Eurasian	2.13699
Annual Precipitation	Environmental	Guinea-_x000D_Congolian	1.56852
Area Anthropogenic Land Use	Human Impact	Guinea-_x000D_Congolian	1.09392
Area Protected Land	Human Impact	Guinea-_x000D_Congolian	1.31466
Habitat Diversity	Environmental	Guinea-_x000D_Congolian	1.33619
Human Influence Index	Human Impact	Guinea-_x000D_Congolian	0.843224
Insularity	Environmental	Guinea-_x000D_Congolian	0.0615815
Invasive Alien Species	Human Impact	Guinea-_x000D_Congolian	2.19912
Long Term Climate Stability	Environmental	Guinea-_x000D_Congolian	1.09224
Long Term Land Cover Change	Human Impact	Guinea-_x000D_Congolian	1.66682
Mean Temperature	Environmental	Guinea-_x000D_Congolian	0.901863
Minimum Elevation	Environmental	Guinea-_x000D_Congolian	1.19291
Precipation Seasonality	Environmental	Guinea-_x000D_Congolian	0.878659
Short Term Land Cover Change	Human Impact	Guinea-_x000D_Congolian	0.913023
Std. Dev. Elevation	Environmental	Guinea-_x000D_Congolian	1.39682
Temperature Seasonality	Environmental	Guinea-_x000D_Congolian	0.812266
Total Species Richness	Total Species Richness	Guinea-_x000D_Congolian	2.8236
Annual Precipitation	Environmental	Indo-_x000D_Malayan	0.859407
Area Anthropogenic Land Use	Human Impact	Indo-_x000D_Malayan	0.70571
Area Protected Land	Human Impact	Indo-_x000D_Malayan	0.867159
Habitat Diversity	Environmental	Indo-_x000D_Malayan	0.756862
Human Influence Index	Human Impact	Indo-_x000D_Malayan	0.787268
Insularity	Environmental	Indo-_x000D_Malayan	2.56339
Invasive Alien Species	Human Impact	Indo-_x000D_Malayan	0.895212
Long Term Climate Stability	Environmental	Indo-_x000D_Malayan	0.72691
Long Term Land Cover Change	Human Impact	Indo-_x000D_Malayan	1.0687
Mean Temperature	Environmental	Indo-_x000D_Malayan	0.876754
Minimum Elevation	Environmental	Indo-_x000D_Malayan	1.03749
Precipation Seasonality	Environmental	Indo-_x000D_Malayan	1.56077
Short Term Land Cover Change	Human Impact	Indo-_x000D_Malayan	0.52235
Std. Dev. Elevation	Environmental	Indo-_x000D_Malayan	0.984678
Temperature Seasonality	Environmental	Indo-_x000D_Malayan	1.45199
Total Species Richness	Total Species Richness	Indo-_x000D_Malayan	3.979
Annual Precipitation	Environmental	Japanese	0.636523
Area Anthropogenic Land Use	Human Impact	Japanese	0.702557
Area Protected Land	Human Impact	Japanese	0.539398
Habitat Diversity	Environmental	Japanese	0.670077
Human Influence Index	Human Impact	Japanese	0.5893
Insularity	Environmental	Japanese	0.380209
Invasive Alien Species	Human Impact	Japanese	0
Long Term Climate Stability	Environmental	Japanese	0.464139
Long Term Land Cover Change	Human Impact	Japanese	0.558887
Mean Temperature	Environmental	Japanese	0.568207
Minimum Elevation	Environmental	Japanese	0.714922
Precipation Seasonality	Environmental	Japanese	0.610116
Short Term Land Cover Change	Human Impact	Japanese	0.699391
Std. Dev. Elevation	Environmental	Japanese	1.02104
Temperature Seasonality	Environmental	Japanese	0.619778
Total Species Richness	Total Species Richness	Japanese	1.23472
Annual Precipitation	Environmental	Madagascan	0.600918
Area Anthropogenic Land Use	Human Impact	Madagascan	1.6847
Area Protected Land	Human Impact	Madagascan	0.747646
Habitat Diversity	Environmental	Madagascan	0.642939
Human Influence Index	Human Impact	Madagascan	0.467179
Insularity	Environmental	Madagascan	0.0203172
Invasive Alien Species	Human Impact	Madagascan	0
Long Term Climate Stability	Environmental	Madagascan	0.604448
Long Term Land Cover Change	Human Impact	Madagascan	0.756013
Mean Temperature	Environmental	Madagascan	0.753317
Minimum Elevation	Environmental	Madagascan	0.746912
Precipation Seasonality	Environmental	Madagascan	0.900134
Short Term Land Cover Change	Human Impact	Madagascan	0.836926
Std. Dev. Elevation	Environmental	Madagascan	0.82342
Temperature Seasonality	Environmental	Madagascan	0.554405
Total Species Richness	Total Species Richness	Madagascan	3.2008
Annual Precipitation	Environmental	Mexican	1.62166
Area Anthropogenic Land Use	Human Impact	Mexican	0.548902
Area Protected Land	Human Impact	Mexican	0.850085
Habitat Diversity	Environmental	Mexican	0.66425
Human Influence Index	Human Impact	Mexican	0.999415
Insularity	Environmental	Mexican	0.477948
Invasive Alien Species	Human Impact	Mexican	0.170107
Long Term Climate Stability	Environmental	Mexican	0.856829
Long Term Land Cover Change	Human Impact	Mexican	0.696693
Mean Temperature	Environmental	Mexican	0.58617
Minimum Elevation	Environmental	Mexican	0.550944
Precipation Seasonality	Environmental	Mexican	0.810601
Short Term Land Cover Change	Human Impact	Mexican	0.723044
Std. Dev. Elevation	Environmental	Mexican	1.44196
Temperature Seasonality	Environmental	Mexican	1.4499
Total Species Richness	Total Species Richness	Mexican	2.6178
Annual Precipitation	Environmental	North-_x000D_American	1.0957
Area Anthropogenic Land Use	Human Impact	North-_x000D_American	1.05625
Area Protected Land	Human Impact	North-_x000D_American	1.27121
Habitat Diversity	Environmental	North-_x000D_American	0.709892
Human Influence Index	Human Impact	North-_x000D_American	0.909708
Insularity	Environmental	North-_x000D_American	0.405469
Invasive Alien Species	Human Impact	North-_x000D_American	0.411083
Long Term Climate Stability	Environmental	North-_x000D_American	1.59692
Long Term Land Cover Change	Human Impact	North-_x000D_American	1.1943
Mean Temperature	Environmental	North-_x000D_American	1.86401
Minimum Elevation	Environmental	North-_x000D_American	1.05735
Precipation Seasonality	Environmental	North-_x000D_American	1.36704
Short Term Land Cover Change	Human Impact	North-_x000D_American	0.749785
Std. Dev. Elevation	Environmental	North-_x000D_American	1.02895
Temperature Seasonality	Environmental	North-_x000D_American	1.40931
Total Species Richness	Total Species Richness	North-_x000D_American	1.53594
Annual Precipitation	Environmental	Novozelandic	1.20053
Area Anthropogenic Land Use	Human Impact	Novozelandic	1.25873
Area Protected Land	Human Impact	Novozelandic	1.13463
Habitat Diversity	Environmental	Novozelandic	0.856221
Human Influence Index	Human Impact	Novozelandic	0.601908
Insularity	Environmental	Novozelandic	0.330553
Invasive Alien Species	Human Impact	Novozelandic	0.284314
Long Term Climate Stability	Environmental	Novozelandic	0.767459
Long Term Land Cover Change	Human Impact	Novozelandic	0.980645
Mean Temperature	Environmental	Novozelandic	0.815447
Minimum Elevation	Environmental	Novozelandic	0.472075
Precipation Seasonality	Environmental	Novozelandic	0.630424
Short Term Land Cover Change	Human Impact	Novozelandic	0.925321
Std. Dev. Elevation	Environmental	Novozelandic	0.603473
Temperature Seasonality	Environmental	Novozelandic	0.49128
Total Species Richness	Total Species Richness	Novozelandic	2.18824
Annual Precipitation	Environmental	Oriental	2.14396
Area Anthropogenic Land Use	Human Impact	Oriental	0.917025
Area Protected Land	Human Impact	Oriental	1.14339
Habitat Diversity	Environmental	Oriental	0.887578
Human Influence Index	Human Impact	Oriental	1.11527
Insularity	Environmental	Oriental	0.183808
Invasive Alien Species	Human Impact	Oriental	1.20498
Long Term Climate Stability	Environmental	Oriental	1.26363
Long Term Land Cover Change	Human Impact	Oriental	1.28872
Mean Temperature	Environmental	Oriental	1.10709
Minimum Elevation	Environmental	Oriental	0.98273
Precipation Seasonality	Environmental	Oriental	0.92308
Short Term Land Cover Change	Human Impact	Oriental	0.95177
Std. Dev. Elevation	Environmental	Oriental	1.65676
Temperature Seasonality	Environmental	Oriental	1.84429
Total Species Richness	Total Species Richness	Oriental	4.04621
Annual Precipitation	Environmental	Panamanian	0.665377
Area Anthropogenic Land Use	Human Impact	Panamanian	0.557332
Area Protected Land	Human Impact	Panamanian	0.633824
Habitat Diversity	Environmental	Panamanian	0.536844
Human Influence Index	Human Impact	Panamanian	0.479359
Insularity	Environmental	Panamanian	0.423237
Invasive Alien Species	Human Impact	Panamanian	0.575007
Long Term Climate Stability	Environmental	Panamanian	0.588794
Long Term Land Cover Change	Human Impact	Panamanian	0.974655
Mean Temperature	Environmental	Panamanian	1.38407
Minimum Elevation	Environmental	Panamanian	0.717162
Precipation Seasonality	Environmental	Panamanian	0.801103
Short Term Land Cover Change	Human Impact	Panamanian	0.427023
Std. Dev. Elevation	Environmental	Panamanian	1.71553
Temperature Seasonality	Environmental	Panamanian	0.680335
Total Species Richness	Total Species Richness	Panamanian	1.69273
Annual Precipitation	Environmental	Papua-_x000D_Melanesian	0.89918
Area Anthropogenic Land Use	Human Impact	Papua-_x000D_Melanesian	0.501765
Area Protected Land	Human Impact	Papua-_x000D_Melanesian	0.769869
Habitat Diversity	Environmental	Papua-_x000D_Melanesian	0.827091
Human Influence Index	Human Impact	Papua-_x000D_Melanesian	0.687017
Insularity	Environmental	Papua-_x000D_Melanesian	0.530803
Invasive Alien Species	Human Impact	Papua-_x000D_Melanesian	0.513648
Long Term Climate Stability	Environmental	Papua-_x000D_Melanesian	0.80595
Long Term Land Cover Change	Human Impact	Papua-_x000D_Melanesian	1.06585
Mean Temperature	Environmental	Papua-_x000D_Melanesian	2.21661
Minimum Elevation	Environmental	Papua-_x000D_Melanesian	0.802036
Precipation Seasonality	Environmental	Papua-_x000D_Melanesian	0.635685
Short Term Land Cover Change	Human Impact	Papua-_x000D_Melanesian	0.559195
Std. Dev. Elevation	Environmental	Papua-_x000D_Melanesian	1.52534
Temperature Seasonality	Environmental	Papua-_x000D_Melanesian	0.611483
Total Species Richness	Total Species Richness	Papua-_x000D_Melanesian	1.59947
Annual Precipitation	Environmental	Saharo-_x000D_Arabian	1.70786
Area Anthropogenic Land Use	Human Impact	Saharo-_x000D_Arabian	0.89489
Area Protected Land	Human Impact	Saharo-_x000D_Arabian	1.7478
Habitat Diversity	Environmental	Saharo-_x000D_Arabian	1.09407
Human Influence Index	Human Impact	Saharo-_x000D_Arabian	1.05308
Insularity	Environmental	Saharo-_x000D_Arabian	0.580912
Invasive Alien Species	Human Impact	Saharo-_x000D_Arabian	1.53153
Long Term Climate Stability	Environmental	Saharo-_x000D_Arabian	1.06635
Long Term Land Cover Change	Human Impact	Saharo-_x000D_Arabian	1.12601
Mean Temperature	Environmental	Saharo-_x000D_Arabian	0.909234
Minimum Elevation	Environmental	Saharo-_x000D_Arabian	1.12417
Precipation Seasonality	Environmental	Saharo-_x000D_Arabian	0.874088
Short Term Land Cover Change	Human Impact	Saharo-_x000D_Arabian	0.620996
Std. Dev. Elevation	Environmental	Saharo-_x000D_Arabian	1.39111
Temperature Seasonality	Environmental	Saharo-_x000D_Arabian	1.03859
Total Species Richness	Total Species Richness	Saharo-_x000D_Arabian	2.55592
Annual Precipitation	Environmental	South-_x000D_American	2.58219
Area Anthropogenic Land Use	Human Impact	South-_x000D_American	0.928854
Area Protected Land	Human Impact	South-_x000D_American	0.853309
Habitat Diversity	Environmental	South-_x000D_American	0.665069
Human Influence Index	Human Impact	South-_x000D_American	0.615851
Insularity	Environmental	South-_x000D_American	0.0452558
Invasive Alien Species	Human Impact	South-_x000D_American	1.89063
Long Term Climate Stability	Environmental	South-_x000D_American	1.38561
Long Term Land Cover Change	Human Impact	South-_x000D_American	1.30208
Mean Temperature	Environmental	South-_x000D_American	1.55233
Minimum Elevation	Environmental	South-_x000D_American	0.950977
Precipation Seasonality	Environmental	South-_x000D_American	1.32026
Short Term Land Cover Change	Human Impact	South-_x000D_American	0.763806
Std. Dev. Elevation	Environmental	South-_x000D_American	1.18176
Temperature Seasonality	Environmental	South-_x000D_American	2.72882
Total Species Richness	Total Species Richness	South-_x000D_American	5.84916
Annual Precipitation	Environmental	Tibetan	2.38735
Area Anthropogenic Land Use	Human Impact	Tibetan	0.876877
Area Protected Land	Human Impact	Tibetan	0.913925
Habitat Diversity	Environmental	Tibetan	0.893947
Human Influence Index	Human Impact	Tibetan	0.702888
Insularity	Environmental	Tibetan	0
Invasive Alien Species	Human Impact	Tibetan	0.840772
Long Term Climate Stability	Environmental	Tibetan	0.863118
Long Term Land Cover Change	Human Impact	Tibetan	1.0233
Mean Temperature	Environmental	Tibetan	1.45832
Minimum Elevation	Environmental	Tibetan	2.77915
Precipation Seasonality	Environmental	Tibetan	0.782507
Short Term Land Cover Change	Human Impact	Tibetan	0.866441
Std. Dev. Elevation	Environmental	Tibetan	1.0454
Temperature Seasonality	Environmental	Tibetan	1.49534
Total Species Richness	Total Species Richness	Tibetan	3.94816

## Sheet: Figure 4
Source data for plotting Figure 4. Columns indicate the modelled response (threatened or total species richness), taxonomic group (Amphibains, Reptiles, Birds, Mammals), the covariates, the variable value (x- axis), the mean partial response (y-axis), and the standard deviation around the mean (S.D., the shaded area around the response lines) from global models of threatened and total species ric…
Modelled Response	Taxonomic Group	Variable	Value (x value)	Mean Response (y value)	S.D.
Total Species Richness	Amphibian	Elevation std (m)	64.4472	1.55423	0.0892212
Total Species Richness	Amphibian	Elevation std (m)	85.7772	1.56964	0.0760659
Total Species Richness	Amphibian	Elevation std (m)	107.107	1.34053	0.0883917
Total Species Richness	Amphibian	Elevation std (m)	128.437	1.21091	0.127544
Total Species Richness	Amphibian	Elevation std (m)	149.767	1.39322	0.0993432
Total Species Richness	Amphibian	Elevation std (m)	171.097	1.39573	0.0976409
Total Species Richness	Amphibian	Elevation std (m)	192.427	1.42258	0.0801871
Total Species Richness	Amphibian	Elevation std (m)	213.757	1.41316	0.0692886
Total Species Richness	Amphibian	Elevation std (m)	235.087	1.27788	0.0611546
Total Species Richness	Amphibian	Elevation std (m)	256.417	0.988202	0.0562082
Total Species Richness	Amphibian	Elevation std (m)	277.747	0.814016	0.050239
Total Species Richness	Amphibian	Elevation std (m)	299.077	0.643704	0.0599757
Total Species Richness	Amphibian	Elevation std (m)	320.407	0.429751	0.0595561
Total Species Richness	Amphibian	Elevation std (m)	341.737	0.293005	0.0693783
Total Species Richness	Amphibian	Elevation std (m)	363.067	0.149444	0.0646166
Total Species Richness	Amphibian	Elevation std (m)	384.397	-0.221695	0.0609519
Total Species Richness	Amphibian	Elevation std (m)	405.727	-0.407813	0.0664639
Total Species Richness	Amphibian	Elevation std (m)	427.057	-0.537381	0.0691313
Total Species Richness	Amphibian	Elevation std (m)	448.387	-0.617648	0.0549427
Total Species Richness	Amphibian	Elevation std (m)	469.717	-0.640795	0.0437395
Total Species Richness	Amphibian	Elevation std (m)	491.047	-0.690552	0.0372531
Total Species Richness	Amphibian	Elevation std (m)	512.377	-0.736348	0.0338207
Total Species Richness	Amphibian	Elevation std (m)	533.707	-0.75317	0.0316923
Total Species Richness	Amphibian	Elevation std (m)	555.037	-0.758202	0.0322005
Total Species Richness	Amphibian	Elevation std (m)	576.367	-0.770344	0.0264131
Total Species Richness	Amphibian	Elevation std (m)	597.697	-0.773914	0.0244908
Total Species Richness	Amphibian	Elevation std (m)	619.027	-0.796733	0.0144234
Total Species Richness	Amphibian	Elevation std (m)	640.357	-0.788231	0.011247
Total Species Richness	Amphibian	Elevation std (m)	661.686	-0.76166	0.0153128
Total Species Richness	Amphibian	Elevation std (m)	683.016	-0.755965	0.0156806
Total Species Richness	Amphibian	Elevation std (m)	704.346	-0.732162	0.0149764
Total Species Richness	Amphibian	Elevation std (m)	725.676	-0.721878	0.0250762
Total Species Richness	Amphibian	Elevation std (m)	747.006	-0.719475	0.0199968
Total Species Richness	Amphibian	Elevation std (m)	768.336	-0.706058	0.0215518
Total Species Richness	Amphibian	Elevation std (m)	789.666	-0.701784	0.0213665
Total Species Richness	Amphibian	Elevation std (m)	810.996	-0.696626	0.020601
Total Species Richness	Amphibian	Elevation std (m)	832.326	-0.684019	0.0208689
Total Species Richness	Amphibian	Elevation std (m)	853.656	-0.679576	0.0210371
Total Species Richness	Amphibian	Elevation std (m)	874.986	-0.675742	0.0209824
Total Species Richness	Amphibian	Elevation std (m)	896.316	-0.672335	0.0210652
Total Species Richness	Amphibian	Elevation std (m)	917.646	-0.670827	0.0213353
Total Species Richness	Amphibian	Elevation std (m)	938.976	-0.669652	0.0218001
Total Species Richness	Amphibian	Elevation std (m)	960.306	-0.670192	0.0219055
Total Species Richness	Amphibian	Elevation std (m)	981.636	-0.67026	0.022021
Total Species Richness	Amphibian	Elevation std (m)	1002.97	-0.670228	0.0220577
Threatened Species Richness	Amphibian	Elevation std (m)	64.4472	-1.86084	0.031673
Threatened Species Richness	Amphibian	Elevation std (m)	85.7772	-1.84656	0.0311284
Threatened Species Richness	Amphibian	Elevation std (m)	107.107	-1.76771	0.0296058
Threatened Species Richness	Amphibian	Elevation std (m)	128.437	-1.62697	0.0248961
Threatened Species Richness	Amphibian	Elevation std (m)	149.767	-1.38445	0.019113
Threatened Species Richness	Amphibian	Elevation std (m)	171.097	-1.19529	0.0426494
Threatened Species Richness	Amphibian	Elevation std (m)	192.427	-1.02674	0.0671343
Threatened Species Richness	Amphibian	Elevation std (m)	213.757	-0.907173	0.0550327
Threatened Species Richness	Amphibian	Elevation std (m)	235.087	-0.829411	0.0459087
Threatened Species Richness	Amphibian	Elevation std (m)	256.417	-0.77013	0.0448959
Threatened Species Richness	Amphibian	Elevation std (m)	277.747	-0.633978	0.033753
Threatened Species Richness	Amphibian	Elevation std (m)	299.077	-0.571486	0.0316645
Threatened Species Richness	Amphibian	Elevation std (m)	320.407	-0.513411	0.031937
Threatened Species Richness	Amphibian	Elevation std (m)	341.737	-0.45143	0.034893
Threatened Species Richness	Amphibian	Elevation std (m)	363.067	-0.386332	0.0420412
Threatened Species Richness	Amphibian	Elevation std (m)	384.397	-0.330081	0.0430447
Threatened Species Richness	Amphibian	Elevation std (m)	405.727	-0.28339	0.0425796
Threatened Species Richness	Amphibian	Elevation std (m)	427.057	-0.205943	0.0425672
Threatened Species Richness	Amphibian	Elevation std (m)	448.387	-0.143165	0.0409759
Threatened Species Richness	Amphibian	Elevation std (m)	469.717	0.126746	0.0549348
Threatened Species Richness	Amphibian	Elevation std (m)	491.047	0.267567	0.0435214
Threatened Species Richness	Amphibian	Elevation std (m)	512.377	0.416647	0.0353793
Threatened Species Richness	Amphibian	Elevation std (m)	533.707	0.466782	0.0429691
Threatened Species Richness	Amphibian	Elevation std (m)	555.037	0.515438	0.0435416
Threatened Species Richness	Amphibian	Elevation std (m)	576.367	0.557203	0.0433282
Threatened Species Richness	Amphibian	Elevation std (m)	597.697	0.600022	0.0300431
Threatened Species Richness	Amphibian	Elevation std (m)	619.027	0.627165	0.0284632
Threatened Species Richness	Amphibian	Elevation std (m)	640.357	0.696827	0.0121888
Threatened Species Richness	Amphibian	Elevation std (m)	661.686	0.74255	0.0156646
Threatened Species Richness	Amphibian	Elevation std (m)	683.016	0.781012	0.017986
Threatened Species Richness	Amphibian	Elevation std (m)	704.346	0.816098	0.0176102
Threatened Species Richness	Amphibian	Elevation std (m)	725.676	0.839357	0.0191692
Threatened Species Richness	Amphibian	Elevation std (m)	747.006	0.848654	0.0191685
Threatened Species Richness	Amphibian	Elevation std (m)	768.336	0.864321	0.0166162
Threatened Species Richness	Amphibian	Elevation std (m)	789.666	0.862619	0.0158565
Threatened Species Richness	Amphibian	Elevation std (m)	810.996	0.864574	0.0157287
Threatened Species Richness	Amphibian	Elevation std (m)	832.326	0.870526	0.0145788
Threatened Species Richness	Amphibian	Elevation std (m)	853.656	0.879023	0.0162042
Threatened Species Richness	Amphibian	Elevation std (m)	874.986	0.893241	0.013838
Threatened Species Richness	Amphibian	Elevation std (m)	896.316	0.953973	0.0186298
Threatened Species Richness	Amphibian	Elevation std (m)	917.646	0.972926	0.0227603
Threatened Species Richness	Amphibian	Elevation std (m)	938.976	0.981981	0.0251238
Threatened Species Richness	Amphibian	Elevation std (m)	960.306	0.982172	0.0249778
Threatened Species Richness	Amphibian	Elevation std (m)	981.636	0.982239	0.0249691
Threatened Species Richness	Amphibian	Elevation std (m)	1002.97	0.982573	0.0253611
Total Species Richness	Amphibian	Long term land use change	58.7993	0.0631156	0.0382151
Total Species Richness	Amphibian	Long term land use change	78.489	0.0951481	0.0363492
Total Species Richness	Amphibian	Long term land use change	98.1787	0.0964419	0.029313
Total Species Richness	Amphibian	Long term land use change	117.868	0.0929833	0.0215565
Total Species Richness	Amphibian	Long term land use change	137.558	0.0925145	0.0228934
Total Species Richness	Amphibian	Long term land use change	157.248	0.121937	0.0198349
Total Species Richness	Amphibian	Long term land use change	176.937	0.125792	0.0182227
Total Species Richness	Amphibian	Long term land use change	196.627	0.130064	0.0187233
Total Species Richness	Amphibian	Long term land use change	216.317	0.140285	0.0176774
Total Species Richness	Amphibian	Long term land use change	236.007	0.150447	0.0186412
Total Species Richness	Amphibian	Long term land use change	255.696	0.148135	0.0152924
Total Species Richness	Amphibian	Long term land use change	275.386	0.14953	0.0150374
Total Species Richness	Amphibian	Long term land use change	295.076	0.153603	0.0146084
Total Species Richness	Amphibian	Long term land use change	314.765	0.159954	0.0138946
Total Species Richness	Amphibian	Long term land use change	334.455	0.163716	0.0109481
Total Species Richness	Amphibian	Long term land use change	354.145	0.164592	0.00989968
Total Species Richness	Amphibian	Long term land use change	373.834	0.165325	0.00995957
Total Species Richness	Amphibian	Long term land use change	393.524	0.166526	0.00792091
Total Species Richness	Amphibian	Long term land use change	413.214	0.16651	0.00784789
Total Species Richness	Amphibian	Long term land use change	432.904	0.169274	0.00755076
Total Species Richness	Amphibian	Long term land use change	452.593	0.170771	0.00736144
Total Species Richness	Amphibian	Long term land use change	472.283	0.177079	0.00777312
Total Species Richness	Amphibian	Long term land use change	491.973	0.183211	0.008105
Total Species Richness	Amphibian	Long term land use change	511.662	0.185778	0.00823478
Total Species Richness	Amphibian	Long term land use change	531.352	0.190859	0.00890059
Total Species Richness	Amphibian	Long term land use change	551.042	0.194388	0.00837254
Total Species Richness	Amphibian	Long term land use change	570.731	0.195832	0.00791474
Total Species Richness	Amphibian	Long term land use change	590.421	0.199309	0.00843609
Total Species Richness	Amphibian	Long term land use change	610.111	0.200288	0.00852206
Total Species Richness	Amphibian	Long term land use change	629.801	0.202362	0.00750967
Total Species Richness	Amphibian	Long term land use change	649.49	0.203878	0.00634098
Total Species Richness	Amphibian	Long term land use change	669.18	0.203637	0.00612676
Total Species Richness	Amphibian	Long term land use change	688.87	0.203631	0.00616921
Total Species Richness	Amphibian	Long term land use change	708.559	0.201295	0.00564614
Total Species Richness	Amphibian	Long term land use change	728.249	0.199419	0.00510552
Total Species Richness	Amphibian	Long term land use change	747.939	0.19779	0.00514757
Total Species Richness	Amphibian	Long term land use change	767.628	0.196015	0.00498864
Total Species Richness	Amphibian	Long term land use change	787.318	0.194447	0.00446783
Total Species Richness	Amphibian	Long term land use change	807.008	0.19421	0.00473869
Total Species Richness	Amphibian	Long term land use change	826.698	0.193563	0.0045339
Total Species Richness	Amphibian	Long term land use change	846.387	0.193218	0.00426945
Total Species Richness	Amphibian	Long term land use change	866.077	0.192802	0.00419015
Total Species Richness	Amphibian	Long term land use change	885.767	0.19246	0.00423057
Total Species Richness	Amphibian	Long term land use change	905.456	0.191723	0.00409415
Total Species Richness	Amphibian	Long term land use change	925.146	0.191509	0.00393413
Threatened Species Richness	Amphibian	Long term land use change	58.7993	-1.04243	0.147509
Threatened Species Richness	Amphibian	Long term land use change	78.489	-1.00028	0.133832
Threatened Species Richness	Amphibian	Long term land use change	98.1787	-0.930432	0.130406
Threatened Species Richness	Amphibian	Long term land use change	117.868	-0.883364	0.134813
Threatened Species Richness	Amphibian	Long term land use change	137.558	-0.795375	0.134537
Threatened Species Richness	Amphibian	Long term land use change	157.248	-0.70091	0.146214
Threatened Species Richness	Amphibian	Long term land use change	176.937	-0.643816	0.137745
Threatened Species Richness	Amphibian	Long term land use change	196.627	-0.453885	0.108534
Threatened Species Richness	Amphibian	Long term land use change	216.317	-0.412706	0.112481
Threatened Species Richness	Amphibian	Long term land use change	236.007	-0.301986	0.110513
Threatened Species Richness	Amphibian	Long term land use change	255.696	-0.281401	0.102853
Threatened Species Richness	Amphibian	Long term land use change	275.386	-0.267848	0.0984713
Threatened Species Richness	Amphibian	Long term land use change	295.076	-0.235459	0.0801398
Threatened Species Richness	Amphibian	Long term land use change	314.765	-0.207474	0.0749416
Threatened Species Richness	Amphibian	Long term land use change	334.455	-0.163642	0.0718914
Threatened Species Richness	Amphibian	Long term land use change	354.145	-0.087881	0.059512
Threatened Species Richness	Amphibian	Long term land use change	373.834	-0.0483162	0.055573
Threatened Species Richness	Amphibian	Long term land use change	393.524	-0.0285628	0.054757
Threatened Species Richness	Amphibian	Long term land use change	413.214	0.0287216	0.0413997
Threatened Species Richness	Amphibian	Long term land use change	432.904	0.0731596	0.0449786
Threatened Species Richness	Amphibian	Long term land use change	452.593	0.0835243	0.0422513
Threatened Species Richness	Amphibian	Long term land use change	472.283	0.0982456	0.0419503
Threatened Species Richness	Amphibian	Long term land use change	491.973	0.243565	0.0460478
Threatened Species Richness	Amphibian	Long term land use change	511.662	0.344272	0.0673461
Threatened Species Richness	Amphibian	Long term land use change	531.352	0.379712	0.070558
Threatened Species Richness	Amphibian	Long term land use change	551.042	0.398228	0.0609522
Threatened Species Richness	Amphibian	Long term land use change	570.731	0.473862	0.0699441
Threatened Species Richness	Amphibian	Long term land use change	590.421	0.517307	0.0688908
Threatened Species Richness	Amphibian	Long term land use change	610.111	0.551339	0.0691542
Threatened Species Richness	Amphibian	Long term land use change	629.801	0.586058	0.0621041
Threatened Species Richness	Amphibian	Long term land use change	649.49	0.585968	0.0587003
Threatened Species Richness	Amphibian	Long term land use change	669.18	0.614624	0.0621346
Threatened Species Richness	Amphibian	Long term land use change	688.87	0.662283	0.058754
Threatened Species Richness	Amphibian	Long term land use change	708.559	0.705933	0.0549317
Threatened Species Richness	Amphibian	Long term land use change	728.249	0.758337	0.0606187
Threatened Species Richness	Amphibian	Long term land use change	747.939	0.769218	0.061309
Threatened Species Richness	Amphibian	Long term land use change	767.628	0.791586	0.0663676
Threatened Species Richness	Amphibian	Long term land use change	787.318	0.790447	0.0670436
Threatened Species Richness	Amphibian	Long term land use change	807.008	0.790373	0.0669985
Threatened Species Richness	Amphibian	Long term land use change	826.698	0.790295	0.0669598
Threatened Species Richness	Amphibian	Long term land use change	846.387	0.790294	0.0669597
Threatened Species Richness	Amphibian	Long term land use change	866.077	0.790294	0.0669597
Threatened Species Richness	Amphibian	Long term land use change	885.767	0.790294	0.0669597
Threatened Species Richness	Amphibian	Long term land use change	905.456	0.790294	0.0669598
Threatened Species Richness	Amphibian	Long term land use change	925.146	0.790294	0.0669633
Total Species Richness	Reptile	Mean temperature	-19.5681	-0.859759	0.00356027
Total Species Richness	Reptile	Mean temperature	-18.4882	-0.859763	0.00355908
Total Species Richness	Reptile	Mean temperature	-17.4084	-0.859739	0.00355319
Total Species Richness	Reptile	Mean temperature	-16.3285	-0.859735	0.00355142
Total Species Richness	Reptile	Mean temperature	-15.2486	-0.859726	0.00355565
Total Species Richness	Reptile	Mean temperature	-14.1687	-0.859677	0.00358246
Total Species Richness	Reptile	Mean temperature	-13.0889	-0.859393	0.00358032
Total Species Richness	Reptile	Mean temperature	-12.009	-0.858774	0.00361126
Total Species Richness	Reptile	Mean temperature	-10.9291	-0.857653	0.0035046
Total Species Richness	Reptile	Mean temperature	-9.84925	-0.85416	0.00344932
Total Species Richness	Reptile	Mean temperature	-8.76938	-0.853092	0.0035688
Total Species Richness	Reptile	Mean temperature	-7.6895	-0.851939	0.00354544
Total Species Richness	Reptile	Mean temperature	-6.60963	-0.851136	0.00366368
Total Species Richness	Reptile	Mean temperature	-5.52975	-0.849475	0.00365089
Total Species Richness	Reptile	Mean temperature	-4.44988	-0.843528	0.00388501
Total Species Richness	Reptile	Mean temperature	-3.37	-0.837609	0.00408021
Total Species Richness	Reptile	Mean temperature	-2.29013	-0.829949	0.00442207
Total Species Richness	Reptile	Mean temperature	-1.21026	-0.818962	0.00527091
Total Species Richness	Reptile	Mean temperature	-0.130382	-0.803314	0.00558266
Total Species Richness	Reptile	Mean temperature	0.949492	-0.789231	0.00247567
Total Species Richness	Reptile	Mean temperature	2.02937	-0.75687	0.00348202
Total Species Richness	Reptile	Mean temperature	3.10924	-0.718468	0.0052394
Total Species Richness	Reptile	Mean temperature	4.18912	-0.667664	0.00754513
Total Species Richness	Reptile	Mean temperature	5.26899	-0.613478	0.0108489
Total Species Richness	Reptile	Mean temperature	6.34886	-0.542312	0.0108509
Total Species Richness	Reptile	Mean temperature	7.42874	-0.469515	0.00907227
Total Species Richness	Reptile	Mean temperature	8.50861	-0.327536	0.0251408
Total Species Richness	Reptile	Mean temperature	9.58849	-0.135032	0.0187019
Total Species Richness	Reptile	Mean temperature	10.6684	0.130781	0.0820177
Total Species Richness	Reptile	Mean temperature	11.7482	0.497432	0.0366849
Total Species Richness	Reptile	Mean temperature	12.8281	0.717405	0.020816
Total Species Richness	Reptile	Mean temperature	13.908	0.830151	0.0145138
Total Species Richness	Reptile	Mean temperature	14.9879	0.933847	0.00973901
Total Species Richness	Reptile	Mean temperature	16.0677	1.07081	0.0131078
Total Species Richness	Reptile	Mean temperature	17.1476	1.16264	0.0122413
Total Species Richness	Reptile	Mean temperature	18.2275	1.25424	0.0110168
Total Species Richness	Reptile	Mean temperature	19.3074	1.30803	0.00787844
Total Species Richness	Reptile	Mean temperature	20.3872	1.34319	0.00777516
Total Species Richness	Reptile	Mean temperature	21.4671	1.38399	0.00742973
Total Species Richness	Reptile	Mean temperature	22.547	1.39877	0.00729753
Total Species Richness	Reptile	Mean temperature	23.6269	1.40835	0.00741919
Total Species Richness	Reptile	Mean temperature	24.7067	1.42285	0.0078546
Total Species Richness	Reptile	Mean temperature	25.7866	1.4482	0.00860688
Total Species Richness	Reptile	Mean temperature	26.8665	1.48096	0.00966433
Total Species Richness	Reptile	Mean temperature	27.9463	1.48556	0.00976315
Threatened Species Richness	Reptile	Mean temperature	-19.5681	-0.608912	0.00964582
Threatened Species Richness	Reptile	Mean temperature	-18.4882	-0.608922	0.00965096
Threatened Species Richness	Reptile	Mean temperature	-17.4084	-0.608949	0.00966504
Threatened Species Richness	Reptile	Mean temperature	-16.3285	-0.608947	0.00966721
Threatened Species Richness	Reptile	Mean temperature	-15.2486	-0.608955	0.00967518
Threatened Species Richness	Reptile	Mean temperature	-14.1687	-0.608958	0.00967736
Threatened Species Richness	Reptile	Mean temperature	-13.0889	-0.60898	0.00968682
Threatened Species Richness	Reptile	Mean temperature	-12.009	-0.608979	0.00968814
Threatened Species Richness	Reptile	Mean temperature	-10.9291	-0.609036	0.00976061
Threatened Species Richness	Reptile	Mean temperature	-9.84925	-0.609032	0.00976248
Threatened Species Richness	Reptile	Mean temperature	-8.76938	-0.60904	0.0097974
Threatened Species Richness	Reptile	Mean temperature	-7.6895	-0.609015	0.00980249
Threatened Species Richness	Reptile	Mean temperature	-6.60963	-0.609016	0.00980922
Threatened Species Richness	Reptile	Mean temperature	-5.52975	-0.609039	0.00980577
Threatened Species Richness	Reptile	Mean temperature	-4.44988	-0.609071	0.00981289
Threatened Species Richness	Reptile	Mean temperature	-3.37	-0.609337	0.00999645
Threatened Species Richness	Reptile	Mean temperature	-2.29013	-0.609337	0.00989054
Threatened Species Richness	Reptile	Mean temperature	-1.21026	-0.61192	0.00998943
Threatened Species Richness	Reptile	Mean temperature	-0.130382	-0.612392	0.00958262
Threatened Species Richness	Reptile	Mean temperature	0.949492	-0.653324	0.00499237
Threatened Species Richness	Reptile	Mean temperature	2.02937	-0.665469	0.00403237
Threatened Species Richness	Reptile	Mean temperature	3.10924	-0.667309	0.00338576
Threatened Species Richness	Reptile	Mean temperature	4.18912	-0.666665	0.00402162
Threatened Species Richness	Reptile	Mean temperature	5.26899	-0.668075	0.00481229
Threatened Species Richness	Reptile	Mean temperature	6.34886	-0.659055	0.00363617
Threatened Species Richness	Reptile	Mean temperature	7.42874	-0.62497	0.00806218
Threatened Species Richness	Reptile	Mean temperature	8.50861	-0.611286	0.00989881
Threatened Species Richness	Reptile	Mean temperature	9.58849	-0.586573	0.0139083
Threatened Species Richness	Reptile	Mean temperature	10.6684	-0.559385	0.017809
Threatened Species Richness	Reptile	Mean temperature	11.7482	-0.450041	0.0350731
Threatened Species Richness	Reptile	Mean temperature	12.8281	-0.353071	0.0157996
Threatened Species Richness	Reptile	Mean temperature	13.908	-0.304029	0.0154626
Threatened Species Richness	Reptile	Mean temperature	14.9879	-0.233166	0.0199912
Threatened Species Richness	Reptile	Mean temperature	16.0677	-0.0481321	0.0473283
Threatened Species Richness	Reptile	Mean temperature	17.1476	0.11701	0.0608358
Threatened Species Richness	Reptile	Mean temperature	18.2275	0.62716	0.0592335
Threatened Species Richness	Reptile	Mean temperature	19.3074	0.888312	0.0571174
Threatened Species Richness	Reptile	Mean temperature	20.3872	1.07208	0.0252521
Threatened Species Richness	Reptile	Mean temperature	21.4671	1.22659	0.0391014
Threatened Species Richness	Reptile	Mean temperature	22.547	1.43081	0.0484465
Threatened Species Richness	Reptile	Mean temperature	23.6269	1.63263	0.0284071
Threatened Species Richness	Reptile	Mean temperature	24.7067	1.83981	0.0198183
Threatened Species Richness	Reptile	Mean temperature	25.7866	1.93324	0.0217621
Threatened Species Richness	Reptile	Mean temperature	26.8665	2.00302	0.0169584
Threatened Species Richness	Reptile	Mean temperature	27.9463	2.0909	0.0128725
Total Species Richness	Reptile	Long term land use change	58.7993	-0.715211	0.103279
Total Species Richness	Reptile	Long term land use change	78.489	-0.673571	0.101203
Total Species Richness	Reptile	Long term land use change	98.1787	-0.631153	0.104739
Total Species Richness	Reptile	Long term land use change	117.868	-0.603111	0.109794
Total Species Richness	Reptile	Long term land use change	137.558	-0.575741	0.110708
Total Species Richness	Reptile	Long term land use change	157.248	-0.536358	0.105769
Total Species Richness	Reptile	Long term land use change	176.937	-0.43392	0.108778
Total Species Richness	Reptile	Long term land use change	196.627	-0.319756	0.0969783
Total Species Richness	Reptile	Long term land use change	216.317	-0.190708	0.0955892
Total Species Richness	Reptile	Long term land use change	236.007	-0.0225738	0.0590721
Total Species Richness	Reptile	Long term land use change	255.696	0.0823255	0.0409116
Total Species Richness	Reptile	Long term land use change	275.386	0.118146	0.0444282
Total Species Richness	Reptile	Long term land use change	295.076	0.142197	0.0413763
Total Species Richness	Reptile	Long term land use change	314.765	0.172081	0.0402296
Total Species Richness	Reptile	Long term land use change	334.455	0.210523	0.0340536
Total Species Richness	Reptile	Long term land use change	354.145	0.223733	0.0404062
Total Species Richness	Reptile	Long term land use change	373.834	0.232948	0.0408039
Total Species Richness	Reptile	Long term land use change	393.524	0.257383	0.039028
Total Species Richness	Reptile	Long term land use change	413.214	0.30106	0.0297503
Total Species Richness	Reptile	Long term land use change	432.904	0.324247	0.0202285
Total Species Richness	Reptile	Long term land use change	452.593	0.334572	0.0236057
Total Species Richness	Reptile	Long term land use change	472.283	0.344126	0.0232462
Total Species Richness	Reptile	Long term land use change	491.973	0.359466	0.0236103
Total Species Richness	Reptile	Long term land use change	511.662	0.372206	0.024175
Total Species Richness	Reptile	Long term land use change	531.352	0.378571	0.0236078
Total Species Richness	Reptile	Long term land use change	551.042	0.385352	0.0248661
Total Species Richness	Reptile	Long term land use change	570.731	0.389692	0.0241047
Total Species Richness	Reptile	Long term land use change	590.421	0.390774	0.0228826
Total Species Richness	Reptile	Long term land use change	610.111	0.391568	0.0253188
Total Species Richness	Reptile	Long term land use change	629.801	0.393498	0.0266816
Total Species Richness	Reptile	Long term land use change	649.49	0.394043	0.0260672
Total Species Richness	Reptile	Long term land use change	669.18	0.392877	0.0274971
Total Species Richness	Reptile	Long term land use change	688.87	0.393207	0.0277638
Total Species Richness	Reptile	Long term land use change	708.559	0.393486	0.027731
Total Species Richness	Reptile	Long term land use change	728.249	0.389868	0.0277256
Total Species Richness	Reptile	Long term land use change	747.939	0.390373	0.0290325
Total Species Richness	Reptile	Long term land use change	767.628	0.389358	0.0287357
Total Species Richness	Reptile	Long term land use change	787.318	0.389025	0.0290911
Total Species Richness	Reptile	Long term land use change	807.008	0.388984	0.0287946
Total Species Richness	Reptile	Long term land use change	826.698	0.387989	0.0273898
Total Species Richness	Reptile	Long term land use change	846.387	0.389507	0.0274626
Total Species Richness	Reptile	Long term land use change	866.077	0.389464	0.027528
Total Species Richness	Reptile	Long term land use change	885.767	0.388725	0.0278301
Total Species Richness	Reptile	Long term land use change	905.456	0.38825	0.0275852
Total Species Richness	Reptile	Long term land use change	925.146	0.388504	0.0277574
Threatened Species Richness	Reptile	Long term land use change	58.7993	-2.89278	0.220167
Threatened Species Richness	Reptile	Long term land use change	78.489	-2.27558	0.175586
Threatened Species Richness	Reptile	Long term land use change	98.1787	-1.46692	0.178479
Threatened Species Richness	Reptile	Long term land use change	117.868	-1.34486	0.164734
Threatened Species Richness	Reptile	Long term land use change	137.558	-1.17305	0.17703
Threatened Species Richness	Reptile	Long term land use change	157.248	-0.49606	0.210987
Threatened Species Richness	Reptile	Long term land use change	176.937	-0.17839	0.190314
Threatened Species Richness	Reptile	Long term land use change	196.627	0.0289875	0.153381
Threatened Species Richness	Reptile	Long term land use change	216.317	0.219326	0.0607855
Threatened Species Richness	Reptile	Long term land use change	236.007	0.28561	0.0271432
Threatened Species Richness	Reptile	Long term land use change	255.696	0.331539	0.0320946
Threatened Species Richness	Reptile	Long term land use change	275.386	0.349969	0.0302254
Threatened Species Richness	Reptile	Long term land use change	295.076	0.361436	0.0298133
Threatened Species Richness	Reptile	Long term land use change	314.765	0.375654	0.0289808
Threatened Species Richness	Reptile	Long term land use change	334.455	0.39602	0.0350209
Threatened Species Richness	Reptile	Long term land use change	354.145	0.405866	0.0310189
Threatened Species Richness	Reptile	Long term land use change	373.834	0.40659	0.0287365
Threatened Species Richness	Reptile	Long term land use change	393.524	0.406768	0.0285602
Threatened Species Richness	Reptile	Long term land use change	413.214	0.399478	0.0255159
Threatened Species Richness	Reptile	Long term land use change	432.904	0.38823	0.019286
Threatened Species Richness	Reptile	Long term land use change	452.593	0.381336	0.0244159
Threatened Species Richness	Reptile	Long term land use change	472.283	0.373261	0.0290746
Threatened Species Richness	Reptile	Long term land use change	491.973	0.370785	0.0298587
Threatened Species Richness	Reptile	Long term land use change	511.662	0.373612	0.0300639
Threatened Species Richness	Reptile	Long term land use change	531.352	0.382259	0.0299958
Threatened Species Richness	Reptile	Long term land use change	551.042	0.385101	0.031646
Threatened Species Richness	Reptile	Long term land use change	570.731	0.386015	0.0295117
Threatened Species Richness	Reptile	Long term land use change	590.421	0.392737	0.0269072
Threatened Species Richness	Reptile	Long term land use change	610.111	0.415237	0.0290663
Threatened Species Richness	Reptile	Long term land use change	629.801	0.424018	0.0362408
Threatened Species Richness	Reptile	Long term land use change	649.49	0.41332	0.0355009
Threatened Species Richness	Reptile	Long term land use change	669.18	0.405507	0.0334571
Threatened Species Richness	Reptile	Long term land use change	688.87	0.405256	0.0333271
Threatened Species Richness	Reptile	Long term land use change	708.559	0.40957	0.0378146
Threatened Species Richness	Reptile	Long term land use change	728.249	0.409947	0.0380413
Threatened Species Richness	Reptile	Long term land use change	747.939	0.40994	0.0380401
Threatened Species Richness	Reptile	Long term land use change	767.628	0.409694	0.037901
Threatened Species Richness	Reptile	Long term land use change	787.318	0.409789	0.0378369
Threatened Species Richness	Reptile	Long term land use change	807.008	0.40975	0.037792
Threatened Species Richness	Reptile	Long term land use change	826.698	0.409732	0.0377606
Threatened Species Richness	Reptile	Long term land use change	846.387	0.409723	0.0377515
Threatened Species Richness	Reptile	Long term land use change	866.077	0.409722	0.0377486
Threatened Species Richness	Reptile	Long term land use change	885.767	0.409719	0.0377488
Threatened Species Richness	Reptile	Long term land use change	905.456	0.409726	0.0377466
Threatened Species Richness	Reptile	Long term land use change	925.146	0.409658	0.0377513
Total Species Richness	Bird	Temperature seasonality	1512.98	2.24439	0.0349751
Total Species Richness	Bird	Temperature seasonality	1961.93	1.85912	0.0339487
Total Species Richness	Bird	Temperature seasonality	2410.88	1.59748	0.0332044
Total Species Richness	Bird	Temperature seasonality	2859.82	1.38035	0.070441
Total Species Richness	Bird	Temperature seasonality	3308.77	0.690082	0.0550169
Total Species Richness	Bird	Temperature seasonality	3757.72	0.451447	0.0292147
Total Species Richness	Bird	Temperature seasonality	4206.66	0.220145	0.0216766
Total Species Richness	Bird	Temperature seasonality	4655.61	0.0785565	0.0131596
Total Species Richness	Bird	Temperature seasonality	5104.56	-0.20353	0.0194046
Total Species Richness	Bird	Temperature seasonality	5553.5	-0.352661	0.00957519
Total Species Richness	Bird	Temperature seasonality	6002.45	-0.411923	0.00799039
Total Species Richness	Bird	Temperature seasonality	6451.4	-0.457738	0.00669245
Total Species Richness	Bird	Temperature seasonality	6900.35	-0.482765	0.0080398
Total Species Richness	Bird	Temperature seasonality	7349.29	-0.511622	0.00811803
Total Species Richness	Bird	Temperature seasonality	7798.24	-0.532242	0.00649478
Total Species Richness	Bird	Temperature seasonality	8247.19	-0.566845	0.00665904
Total Species Richness	Bird	Temperature seasonality	8696.13	-0.586438	0.00647866
Total Species Richness	Bird	Temperature seasonality	9145.08	-0.565107	0.00623311
Total Species Richness	Bird	Temperature seasonality	9594.03	-0.543077	0.00569782
Total Species Richness	Bird	Temperature seasonality	10043	-0.530469	0.00440836
Total Species Richness	Bird	Temperature seasonality	10491.9	-0.518567	0.00351783
Total Species Richness	Bird	Temperature seasonality	10940.9	-0.512972	0.00364616
Total Species Richness	Bird	Temperature seasonality	11389.8	-0.507646	0.00394031
Total Species Richness	Bird	Temperature seasonality	11838.8	-0.50112	0.0030489
Total Species Richness	Bird	Temperature seasonality	12287.7	-0.491593	0.00363243
Total Species Richness	Bird	Temperature seasonality	12736.7	-0.474411	0.00370558
Total Species Richness	Bird	Temperature seasonality	13185.6	-0.457112	0.0039448
Total Species Richness	Bird	Temperature seasonality	13634.6	-0.448185	0.00443921
Total Species Richness	Bird	Temperature seasonality	14083.5	-0.444052	0.00492207
Total Species Richness	Bird	Temperature seasonality	14532.4	-0.425665	0.00357616
Total Species Richness	Bird	Temperature seasonality	14981.4	-0.412266	0.0029958
Total Species Richness	Bird	Temperature seasonality	15430.3	-0.401448	0.00364583
Total Species Richness	Bird	Temperature seasonality	15879.3	-0.392723	0.00393832
Total Species Richness	Bird	Temperature seasonality	16328.2	-0.384725	0.00410106
Total Species Richness	Bird	Temperature seasonality	16777.2	-0.384246	0.00435639
Total Species Richness	Bird	Temperature seasonality	17226.1	-0.385593	0.00432857
Total Species Richness	Bird	Temperature seasonality	17675.1	-0.390524	0.00420653
Total Species Richness	Bird	Temperature seasonality	18124	-0.39806	0.0043128
Total Species Richness	Bird	Temperature seasonality	18573	-0.398931	0.00446727
Total Species Richness	Bird	Temperature seasonality	19021.9	-0.399695	0.00454194
Total Species Richness	Bird	Temperature seasonality	19470.9	-0.40034	0.00455928
Total Species Richness	Bird	Temperature seasonality	19919.8	-0.400393	0.00459428
Total Species Richness	Bird	Temperature seasonality	20368.8	-0.399999	0.00450434
Total Species Richness	Bird	Temperature seasonality	20817.7	-0.39975	0.00447467
Total Species Richness	Bird	Temperature seasonality	21266.6	-0.399579	0.00452123
Threatened Species Richness	Bird	Temperature seasonality	1512.98	1.0261	0.0832599
Threatened Species Richness	Bird	Temperature seasonality	1961.93	0.76337	0.0834866
Threatened Species Richness	Bird	Temperature seasonality	2410.88	0.578007	0.0796941
Threatened Species Richness	Bird	Temperature seasonality	2859.82	0.379709	0.0660096
Threatened Species Richness	Bird	Temperature seasonality	3308.77	-0.274275	0.159569
Threatened Species Richness	Bird	Temperature seasonality	3757.72	-0.61239	0.047324
Threatened Species Richness	Bird	Temperature seasonality	4206.66	-0.859212	0.0410236
Threatened Species Richness	Bird	Temperature seasonality	4655.61	-1.12038	0.0317017
Threatened Species Richness	Bird	Temperature seasonality	5104.56	-1.23751	0.0273046
Threatened Species Richness	Bird	Temperature seasonality	5553.5	-1.28599	0.0241725
Threatened Species Richness	Bird	Temperature seasonality	6002.45	-1.31443	0.0239501
Threatened Species Richness	Bird	Temperature seasonality	6451.4	-1.32936	0.0224327
Threatened Species Richness	Bird	Temperature seasonality	6900.35	-1.35968	0.022657
Threatened Species Richness	Bird	Temperature seasonality	7349.29	-1.36291	0.0205366
Threatened Species Richness	Bird	Temperature seasonality	7798.24	-1.36533	0.0198633
Threatened Species Richness	Bird	Temperature seasonality	8247.19	-1.32647	0.0173468
Threatened Species Richness	Bird	Temperature seasonality	8696.13	-1.28411	0.0181469
Threatened Species Richness	Bird	Temperature seasonality	9145.08	-1.20829	0.0154292
Threatened Species Richness	Bird	Temperature seasonality	9594.03	-1.14362	0.0164177
Threatened Species Richness	Bird	Temperature seasonality	10043	-1.05622	0.0207834
Threatened Species Richness	Bird	Temperature seasonality	10491.9	-0.818697	0.0494393
Threatened Species Richness	Bird	Temperature seasonality	10940.9	-0.589176	0.0442103
Threatened Species Richness	Bird	Temperature seasonality	11389.8	-0.445717	0.0492475
Threatened Species Richness	Bird	Temperature seasonality	11838.8	-0.31014	0.0424482
Threatened Species Richness	Bird	Temperature seasonality	12287.7	-0.213337	0.0329961
Threatened Species Richness	Bird	Temperature seasonality	12736.7	-0.0682547	0.0342571
Threatened Species Richness	Bird	Temperature seasonality	13185.6	0.0520123	0.0286725
Threatened Species Richness	Bird	Temperature seasonality	13634.6	0.296148	0.0261401
Threatened Species Richness	Bird	Temperature seasonality	14083.5	0.406027	0.0211075
Threatened Species Richness	Bird	Temperature seasonality	14532.4	0.516447	0.0331416
Threatened Species Richness	Bird	Temperature seasonality	14981.4	0.563383	0.0382013
Threatened Species Richness	Bird	Temperature seasonality	15430.3	0.586939	0.0393878
Threatened Species Richness	Bird	Temperature seasonality	15879.3	0.617913	0.0422571
Threatened Species Richness	Bird	Temperature seasonality	16328.2	0.64342	0.0446449
Threatened Species Richness	Bird	Temperature seasonality	16777.2	0.63812	0.0441406
Threatened Species Richness	Bird	Temperature seasonality	17226.1	0.630025	0.0436718
Threatened Species Richness	Bird	Temperature seasonality	17675.1	0.601987	0.0392782
Threatened Species Richness	Bird	Temperature seasonality	18124	0.559211	0.0365874
Threatened Species Richness	Bird	Temperature seasonality	18573	0.544905	0.0365717
Threatened Species Richness	Bird	Temperature seasonality	19021.9	0.525376	0.0357846
Threatened Species Richness	Bird	Temperature seasonality	19470.9	0.515308	0.0371782
Threatened Species Richness	Bird	Temperature seasonality	19919.8	0.507989	0.0370989
Threatened Species Richness	Bird	Temperature seasonality	20368.8	0.505776	0.0370115
Threatened Species Richness	Bird	Temperature seasonality	20817.7	0.505737	0.0373079
Threatened Species Richness	Bird	Temperature seasonality	21266.6	0.505206	0.0374564
Threatened Species Richness	Bird	Long term land use change	58.7993	-0.130908	0.0858245
Threatened Species Richness	Bird	Long term land use change	78.489	0.190781	0.0979268
Threatened Species Richness	Bird	Long term land use change	98.1787	0.253451	0.0879527
Threatened Species Richness	Bird	Long term land use change	117.868	0.247053	0.086407
Threatened Species Richness	Bird	Long term land use change	137.558	0.254962	0.080341
Threatened Species Richness	Bird	Long term land use change	157.248	0.273906	0.0722409
Threatened Species Richness	Bird	Long term land use change	176.937	0.291783	0.0662063
Threatened Species Richness	Bird	Long term land use change	196.627	0.290386	0.0623032
Threatened Species Richness	Bird	Long term land use change	216.317	0.241061	0.025463
Threatened Species Richness	Bird	Long term land use change	236.007	0.201467	0.0151609
Threatened Species Richness	Bird	Long term land use change	255.696	0.193267	0.0133601
Threatened Species Richness	Bird	Long term land use change	275.386	0.191237	0.0120004
Threatened Species Richness	Bird	Long term land use change	295.076	0.19085	0.0110471
Threatened Species Richness	Bird	Long term land use change	314.765	0.189841	0.00971307
Threatened Species Richness	Bird	Long term land use change	334.455	0.178146	0.0159663
Threatened Species Richness	Bird	Long term land use change	354.145	0.173003	0.0241149
Threatened Species Richness	Bird	Long term land use change	373.834	0.173749	0.0243885
Threatened Species Richness	Bird	Long term land use change	393.524	0.174014	0.0237434
Threatened Species Richness	Bird	Long term land use change	413.214	0.174981	0.0229609
Threatened Species Richness	Bird	Long term land use change	432.904	0.174009	0.0226785
Threatened Species Richness	Bird	Long term land use change	452.593	0.17398	0.0226053
Threatened Species Richness	Bird	Long term land use change	472.283	0.174214	0.0225882
Threatened Species Richness	Bird	Long term land use change	491.973	0.174781	0.0224438
Threatened Species Richness	Bird	Long term land use change	511.662	0.176223	0.0225413
Threatened Species Richness	Bird	Long term land use change	531.352	0.176185	0.0223847
Threatened Species Richness	Bird	Long term land use change	551.042	0.176152	0.0224223
Threatened Species Richness	Bird	Long term land use change	570.731	0.17671	0.022497
Threatened Species Richness	Bird	Long term land use change	590.421	0.176774	0.023061
Threatened Species Richness	Bird	Long term land use change	610.111	0.178545	0.0227861
Threatened Species Richness	Bird	Long term land use change	629.801	0.179164	0.0226634
Threatened Species Richness	Bird	Long term land use change	649.49	0.181112	0.022661
Threatened Species Richness	Bird	Long term land use change	669.18	0.18449	0.0230003
Threatened Species Richness	Bird	Long term land use change	688.87	0.185952	0.023322
Threatened Species Richness	Bird	Long term land use change	708.559	0.188139	0.023394
Threatened Species Richness	Bird	Long term land use change	728.249	0.190267	0.0237624
Threatened Species Richness	Bird	Long term land use change	747.939	0.190905	0.0236389
Threatened Species Richness	Bird	Long term land use change	767.628	0.191908	0.0239912
Threatened Species Richness	Bird	Long term land use change	787.318	0.190818	0.0246526
Threatened Species Richness	Bird	Long term land use change	807.008	0.190404	0.0251686
Threatened Species Richness	Bird	Long term land use change	826.698	0.189868	0.0249978
Threatened Species Richness	Bird	Long term land use change	846.387	0.1891	0.0250609
Threatened Species Richness	Bird	Long term land use change	866.077	0.189156	0.0251307
Threatened Species Richness	Bird	Long term land use change	885.767	0.189404	0.0252071
Threatened Species Richness	Bird	Long term land use change	905.456	0.188731	0.0252162
Threatened Species Richness	Bird	Long term land use change	925.146	0.187731	0.0254121
Total Species Richness	Bird	Long term land use change	58.7993	0.382676	0.0651717
Total Species Richness	Bird	Long term land use change	78.489	0.330727	0.0483686
Total Species Richness	Bird	Long term land use change	98.1787	0.264964	0.0344892
Total Species Richness	Bird	Long term land use change	117.868	0.214306	0.0260273
Total Species Richness	Bird	Long term land use change	137.558	0.200685	0.0253449
Total Species Richness	Bird	Long term land use change	157.248	0.197439	0.0206319
Total Species Richness	Bird	Long term land use change	176.937	0.171802	0.0152959
Total Species Richness	Bird	Long term land use change	196.627	0.171184	0.0128017
Total Species Richness	Bird	Long term land use change	216.317	0.169124	0.015429
Total Species Richness	Bird	Long term land use change	236.007	0.152568	0.0125361
Total Species Richness	Bird	Long term land use change	255.696	0.145969	0.00822505
Total Species Richness	Bird	Long term land use change	275.386	0.142451	0.00910378
Total Species Richness	Bird	Long term land use change	295.076	0.139079	0.00850737
Total Species Richness	Bird	Long term land use change	314.765	0.137565	0.00803398
Total Species Richness	Bird	Long term land use change	334.455	0.132305	0.00828334
Total Species Richness	Bird	Long term land use change	354.145	0.127795	0.00808903
Total Species Richness	Bird	Long term land use change	373.834	0.125269	0.00842297
Total Species Richness	Bird	Long term land use change	393.524	0.124594	0.00840019
Total Species Richness	Bird	Long term land use change	413.214	0.12342	0.00826487
Total Species Richness	Bird	Long term land use change	432.904	0.122161	0.00793124
Total Species Richness	Bird	Long term land use change	452.593	0.12064	0.00923298
Total Species Richness	Bird	Long term land use change	472.283	0.120142	0.00915841
Total Species Richness	Bird	Long term land use change	491.973	0.119012	0.00995662
Total Species Richness	Bird	Long term land use change	511.662	0.119058	0.00992037
Total Species Richness	Bird	Long term land use change	531.352	0.117911	0.00978351
Total Species Richness	Bird	Long term land use change	551.042	0.117081	0.0100677
Total Species Richness	Bird	Long term land use change	570.731	0.116861	0.0100369
Total Species Richness	Bird	Long term land use change	590.421	0.116181	0.0103272
Total Species Richness	Bird	Long term land use change	610.111	0.115905	0.0103554
Total Species Richness	Bird	Long term land use change	629.801	0.115039	0.0102444
Total Species Richness	Bird	Long term land use change	649.49	0.114378	0.010395
Total Species Richness	Bird	Long term land use change	669.18	0.112831	0.0105263
Total Species Richness	Bird	Long term land use change	688.87	0.110678	0.0106307
Total Species Richness	Bird	Long term land use change	708.559	0.109937	0.0105881
Total Species Richness	Bird	Long term land use change	728.249	0.109628	0.0106931
Total Species Richness	Bird	Long term land use change	747.939	0.109209	0.0108213
Total Species Richness	Bird	Long term land use change	767.628	0.108988	0.0107832
Total Species Richness	Bird	Long term land use change	787.318	0.108498	0.0107973
Total Species Richness	Bird	Long term land use change	807.008	0.108189	0.0109251
Total Species Richness	Bird	Long term land use change	826.698	0.107716	0.010806
Total Species Richness	Bird	Long term land use change	846.387	0.106815	0.0108702
Total Species Richness	Bird	Long term land use change	866.077	0.106657	0.0108424
Total Species Richness	Bird	Long term land use change	885.767	0.106509	0.0108266
Total Species Richness	Bird	Long term land use change	905.456	0.106285	0.0107949
Total Species Richness	Bird	Long term land use change	925.146	0.106273	0.0108023
Total Species Richness	Mammal	Insularity	2.268e+12	-1.19995	0.0137503
Total Species Richness	Mammal	Insularity	3.024e+12	-1.19995	0.0137503
Total Species Richness	Mammal	Insularity	3.78e+12	-1.19995	0.0137503
Total Species Richness	Mammal	Insularity	4.536e+12	-0.988047	0.0114224
Total Species Richness	Mammal	Insularity	5.292e+12	-0.988047	0.0114224
Total Species Richness	Mammal	Insularity	6.048e+12	-0.988047	0.0114224
Total Species Richness	Mammal	Insularity	6.804e+12	-0.988047	0.0114224
Total Species Richness	Mammal	Insularity	7.56e+12	-0.988047	0.0114224
Total Species Richness	Mammal	Insularity	8.316e+12	-0.988047	0.0114224
Total Species Richness	Mammal	Insularity	9.072e+12	-0.988047	0.0114224
Total Species Richness	Mammal	Insularity	9.828e+12	-0.988047	0.0114224
Total Species Richness	Mammal	Insularity	1.0584e+13	-0.988047	0.0114224
Total Species Richness	Mammal	Insularity	1.134e+13	-0.81936	0.0128555
Total Species Richness	Mammal	Insularity	1.2096e+13	-0.81936	0.0128555
Total Species Richness	Mammal	Insularity	1.2852e+13	-0.81936	0.0128555
Total Species Richness	Mammal	Insularity	1.3608e+13	-0.81936	0.0128555
Total Species Richness	Mammal	Insularity	1.4364e+13	-0.785443	0.0121885
Total Species Richness	Mammal	Insularity	1.512e+13	-0.163978	0.0211775
Total Species Richness	Mammal	Insularity	15876000025233	-0.163978	0.0211775
Total Species Richness	Mammal	Insularity	1.6632e+13	-0.163978	0.0211775
Total Species Richness	Mammal	Insularity	1.7388e+13	-0.163978	0.0211775
Total Species Richness	Mammal	Insularity	1.8144e+13	0.191885	0.0217139
Total Species Richness	Mammal	Insularity	1.89e+13	0.222319	0.0235683
Total Species Richness	Mammal	Insularity	1.9656e+13	0.234516	0.0238318
Total Species Richness	Mammal	Insularity	2.0412e+13	0.234516	0.0238318
Total Species Richness	Mammal	Insularity	2.1168e+13	0.234516	0.0238318
Total Species Richness	Mammal	Insularity	2.1924e+13	0.234516	0.0238318
Total Species Richness	Mammal	Insularity	2.268e+13	0.23531	0.0237078
Total Species Richness	Mammal	Insularity	23436000016532	0.24109	0.0233836
Total Species Richness	Mammal	Insularity	2.4192e+13	0.24109	0.0233836
Total Species Richness	Mammal	Insularity	2.4948e+13	0.24109	0.0233836
Total Species Richness	Mammal	Insularity	2.5704e+13	0.378588	0.0265629
Total Species Richness	Mammal	Insularity	2.646e+13	0.378588	0.0265629
Total Species Richness	Mammal	Insularity	2.7216e+13	0.378588	0.0265629
Total Species Richness	Mammal	Insularity	2.7972e+13	0.378588	0.0265629
Total Species Richness	Mammal	Insularity	2.8728e+13	0.378588	0.0265629
Total Species Richness	Mammal	Insularity	2.9484e+13	1.23285	0.0239517
Total Species Richness	Mammal	Insularity	3.024e+13	1.24381	0.0234303
Total Species Richness	Mammal	Insularity	3.0996e+13	1.24381	0.0234303
Total Species Richness	Mammal	Insularity	3.1752e+13	1.24381	0.0234303
Total Species Richness	Mammal	Insularity	3.2508e+13	1.24381	0.0234303
Total Species Richness	Mammal	Insularity	3.3264e+13	1.25822	0.0232389
Total Species Richness	Mammal	Insularity	3.402e+13	1.59984	0.0215709
Total Species Richness	Mammal	Insularity	3.4776e+13	1.59984	0.0215709
Total Species Richness	Mammal	Insularity	3.5532e+13	1.59984	0.0215709
Threatened Species Richness	Mammal	Insularity	2.268e+12	1.56169	0.199419
Threatened Species Richness	Mammal	Insularity	3.024e+12	1.56169	0.199419
Threatened Species Richness	Mammal	Insularity	3.78e+12	1.56169	0.199419
Threatened Species Richness	Mammal	Insularity	4.536e+12	0.219325	0.0409938
Threatened Species Richness	Mammal	Insularity	5.292e+12	0.219325	0.0409938
Threatened Species Richness	Mammal	Insularity	6.048e+12	0.219325	0.0409938
Threatened Species Richness	Mammal	Insularity	6.804e+12	0.219325	0.0409938
Threatened Species Richness	Mammal	Insularity	7.56e+12	0.219325	0.0409938
Threatened Species Richness	Mammal	Insularity	8.316e+12	0.219325	0.0409938
Threatened Species Richness	Mammal	Insularity	9.072e+12	0.219325	0.0409938
Threatened Species Richness	Mammal	Insularity	9.828e+12	0.219325	0.0409938
Threatened Species Richness	Mammal	Insularity	1.0584e+13	0.219325	0.0409938
Threatened Species Richness	Mammal	Insularity	1.134e+13	0.124245	0.0382804
Threatened Species Richness	Mammal	Insularity	1.2096e+13	0.124245	0.0382804
Threatened Species Richness	Mammal	Insularity	1.2852e+13	0.124245	0.0382804
Threatened Species Richness	Mammal	Insularity	1.3608e+13	0.124245	0.0382804
Threatened Species Richness	Mammal	Insularity	1.4364e+13	0.184393	0.0403408
Threatened Species Richness	Mammal	Insularity	1.512e+13	0.206255	0.0509114
Threatened Species Richness	Mammal	Insularity	15876000025233	0.206255	0.0509114
Threatened Species Richness	Mammal	Insularity	1.6632e+13	0.206255	0.0509114
Threatened Species Richness	Mammal	Insularity	1.7388e+13	0.206255	0.0509114
Threatened Species Richness	Mammal	Insularity	1.8144e+13	0.450721	0.0579997
Threatened Species Richness	Mammal	Insularity	1.89e+13	0.461406	0.0578945
Threatened Species Richness	Mammal	Insularity	1.9656e+13	0.449108	0.0576587
Threatened Species Richness	Mammal	Insularity	2.0412e+13	0.449108	0.0576587
Threatened Species Richness	Mammal	Insularity	2.1168e+13	0.449108	0.0576587
Threatened Species Richness	Mammal	Insularity	2.1924e+13	0.449108	0.0576587
Threatened Species Richness	Mammal	Insularity	2.268e+13	0.446343	0.0575134
Threatened Species Richness	Mammal	Insularity	23436000016532	0.445838	0.0571204
Threatened Species Richness	Mammal	Insularity	2.4192e+13	0.445838	0.0571204
Threatened Species Richness	Mammal	Insularity	2.4948e+13	0.445838	0.0571204
Threatened Species Richness	Mammal	Insularity	2.5704e+13	0.759093	0.0652557
Threatened Species Richness	Mammal	Insularity	2.646e+13	0.759093	0.0652557
Threatened Species Richness	Mammal	Insularity	2.7216e+13	0.759093	0.0652557
Threatened Species Richness	Mammal	Insularity	2.7972e+13	0.759093	0.0652557
Threatened Species Richness	Mammal	Insularity	2.8728e+13	0.759093	0.0652557
Threatened Species Richness	Mammal	Insularity	2.9484e+13	-1.13384	0.035742
Threatened Species Richness	Mammal	Insularity	3.024e+13	-1.1341	0.0358786
Threatened Species Richness	Mammal	Insularity	3.0996e+13	-1.1341	0.0358786
Threatened Species Richness	Mammal	Insularity	3.1752e+13	-1.1341	0.0358786
Threatened Species Richness	Mammal	Insularity	3.2508e+13	-1.1341	0.0358786
Threatened Species Richness	Mammal	Insularity	3.3264e+13	-1.41119	0.0428698
Threatened Species Richness	Mammal	Insularity	3.402e+13	-1.96358	0.0589675
Threatened Species Richness	Mammal	Insularity	3.4776e+13	-1.96358	0.0589675
Threatened Species Richness	Mammal	Insularity	3.5532e+13	-1.96358	0.0589675
Total Species Richness	Mammal	Area of anthropogenic land use	5.97498	0.0105514	0.0547685
Total Species Richness	Mammal	Area of anthropogenic land use	7.96664	0.117944	0.054113
Total Species Richness	Mammal	Area of anthropogenic land use	9.9583	0.208242	0.0504765
Total Species Richness	Mammal	Area of anthropogenic land use	11.95	0.298518	0.0459558
Total Species Richness	Mammal	Area of anthropogenic land use	13.9416	0.357123	0.034276
Total Species Richness	Mammal	Area of anthropogenic land use	15.9333	0.414888	0.0348005
Total Species Richness	Mammal	Area of anthropogenic land use	17.9249	0.471076	0.0329013
Total Species Richness	Mammal	Area of anthropogenic land use	19.9166	0.533093	0.0313951
Total Species Richness	Mammal	Area of anthropogenic land use	21.9083	0.558189	0.0301276
Total Species Richness	Mammal	Area of anthropogenic land use	23.8999	0.563963	0.0295218
Total Species Richness	Mammal	Area of anthropogenic land use	25.8916	0.565954	0.0320731
Total Species Richness	Mammal	Area of anthropogenic land use	27.8833	0.569876	0.0347163
Total Species Richness	Mammal	Area of anthropogenic land use	29.8749	0.561645	0.0329216
Total Species Richness	Mammal	Area of anthropogenic land use	31.8666	0.551593	0.0296387
Total Species Richness	Mammal	Area of anthropogenic land use	33.8582	0.541262	0.0281214
Total Species Richness	Mammal	Area of anthropogenic land use	35.8499	0.524931	0.0273229
Total Species Richness	Mammal	Area of anthropogenic land use	37.8416	0.511668	0.0258201
Total Species Richness	Mammal	Area of anthropogenic land use	39.8332	0.502635	0.0203311
Total Species Richness	Mammal	Area of anthropogenic land use	41.8249	0.489035	0.0202667
Total Species Richness	Mammal	Area of anthropogenic land use	43.8165	0.479907	0.018842
Total Species Richness	Mammal	Area of anthropogenic land use	45.8082	0.440339	0.0137557
Total Species Richness	Mammal	Area of anthropogenic land use	47.7999	0.403173	0.0151094
Total Species Richness	Mammal	Area of anthropogenic land use	49.7915	0.348787	0.0213208
Total Species Richness	Mammal	Area of anthropogenic land use	51.7832	0.307653	0.0234355
Total Species Richness	Mammal	Area of anthropogenic land use	53.7748	0.277567	0.021546
Total Species Richness	Mammal	Area of anthropogenic land use	55.7665	0.248518	0.0254765
Total Species Richness	Mammal	Area of anthropogenic land use	57.7582	0.209825	0.0263769
Total Species Richness	Mammal	Area of anthropogenic land use	59.7498	0.164222	0.027783
Total Species Richness	Mammal	Area of anthropogenic land use	61.7415	0.0829116	0.0245108
Total Species Richness	Mammal	Area of anthropogenic land use	63.7332	0.00909921	0.0219102
Total Species Richness	Mammal	Area of anthropogenic land use	65.7248	-0.0344878	0.0293601
Total Species Richness	Mammal	Area of anthropogenic land use	67.7165	-0.064173	0.0327511
Total Species Richness	Mammal	Area of anthropogenic land use	69.7081	-0.102285	0.032714
Total Species Richness	Mammal	Area of anthropogenic land use	71.6998	-0.119591	0.0325668
Total Species Richness	Mammal	Area of anthropogenic land use	73.6915	-0.139076	0.0332082
Total Species Richness	Mammal	Area of anthropogenic land use	75.6831	-0.175199	0.0329626
Total Species Richness	Mammal	Area of anthropogenic land use	77.6748	-0.209937	0.0336117
Total Species Richness	Mammal	Area of anthropogenic land use	79.6664	-0.234143	0.0322475
Total Species Richness	Mammal	Area of anthropogenic land use	81.6581	-0.267618	0.0389401
Total Species Richness	Mammal	Area of anthropogenic land use	83.6498	-0.280189	0.0377497
Total Species Richness	Mammal	Area of anthropogenic land use	85.6414	-0.289604	0.0383709
Total Species Richness	Mammal	Area of anthropogenic land use	87.6331	-0.302476	0.0377123
Total Species Richness	Mammal	Area of anthropogenic land use	89.6247	-0.307688	0.0382213
Total Species Richness	Mammal	Area of anthropogenic land use	91.6164	-0.311622	0.0378148
Total Species Richness	Mammal	Area of anthropogenic land use	93.6081	-0.311743	0.0379205
Threatened Species Richness	Mammal	Area of anthropogenic land use	5.97498	-1.13568	0.105965
Threatened Species Richness	Mammal	Area of anthropogenic land use	7.96664	-1.05216	0.10526
Threatened Species Richness	Mammal	Area of anthropogenic land use	9.9583	-1.00712	0.103648
Threatened Species Richness	Mammal	Area of anthropogenic land use	11.95	-0.956781	0.103467
Threatened Species Richness	Mammal	Area of anthropogenic land use	13.9416	-0.864869	0.100382
Threatened Species Richness	Mammal	Area of anthropogenic land use	15.9333	-0.833861	0.0899285
Threatened Species Richness	Mammal	Area of anthropogenic land use	17.9249	-0.69894	0.0840569
Threatened Species Richness	Mammal	Area of anthropogenic land use	19.9166	-0.514268	0.0992096
Threatened Species Richness	Mammal	Area of anthropogenic land use	21.9083	-0.431176	0.0949452
Threatened Species Richness	Mammal	Area of anthropogenic land use	23.8999	-0.331157	0.0817453
Threatened Species Richness	Mammal	Area of anthropogenic land use	25.8916	-0.298232	0.0866096
Threatened Species Richness	Mammal	Area of anthropogenic land use	27.8833	-0.273292	0.09913
Threatened Species Richness	Mammal	Area of anthropogenic land use	29.8749	-0.207361	0.116008
Threatened Species Richness	Mammal	Area of anthropogenic land use	31.8666	-0.155232	0.106139
Threatened Species Richness	Mammal	Area of anthropogenic land use	33.8582	-0.0895437	0.116334
Threatened Species Richness	Mammal	Area of anthropogenic land use	35.8499	-0.116587	0.1072
Threatened Species Richness	Mammal	Area of anthropogenic land use	37.8416	-0.111304	0.104866
Threatened Species Richness	Mammal	Area of anthropogenic land use	39.8332	-0.100647	0.0921974
Threatened Species Richness	Mammal	Area of anthropogenic land use	41.8249	-0.0911228	0.0878181
Threatened Species Richness	Mammal	Area of anthropogenic land use	43.8165	-0.0388221	0.0836253
Threatened Species Richness	Mammal	Area of anthropogenic land use	45.8082	-0.0310123	0.0750799
Threatened Species Richness	Mammal	Area of anthropogenic land use	47.7999	0.00137844	0.0905765
Threatened Species Richness	Mammal	Area of anthropogenic land use	49.7915	0.00330867	0.0881717
Threatened Species Richness	Mammal	Area of anthropogenic land use	51.7832	0.0191878	0.07868
Threatened Species Richness	Mammal	Area of anthropogenic land use	53.7748	0.0771504	0.0603825
Threatened Species Richness	Mammal	Area of anthropogenic land use	55.7665	0.172632	0.0591904
Threatened Species Richness	Mammal	Area of anthropogenic land use	57.7582	0.338256	0.0431461
Threatened Species Richness	Mammal	Area of anthropogenic land use	59.7498	0.503203	0.050392
Threatened Species Richness	Mammal	Area of anthropogenic land use	61.7415	0.617327	0.0478571
Threatened Species Richness	Mammal	Area of anthropogenic land use	63.7332	0.66897	0.0632419
Threatened Species Richness	Mammal	Area of anthropogenic land use	65.7248	0.748647	0.0892619
Threatened Species Richness	Mammal	Area of anthropogenic land use	67.7165	0.696658	0.0935911
Threatened Species Richness	Mammal	Area of anthropogenic land use	69.7081	0.713832	0.0879736
Threatened Species Richness	Mammal	Area of anthropogenic land use	71.6998	0.70472	0.0998131
Threatened Species Richness	Mammal	Area of anthropogenic land use	73.6915	0.739024	0.107961
Threatened Species Richness	Mammal	Area of anthropogenic land use	75.6831	0.727164	0.105354
Threatened Species Richness	Mammal	Area of anthropogenic land use	77.6748	0.763695	0.0927916
Threatened Species Richness	Mammal	Area of anthropogenic land use	79.6664	0.778705	0.0919023
Threatened Species Richness	Mammal	Area of anthropogenic land use	81.6581	0.79453	0.0940455
Threatened Species Richness	Mammal	Area of anthropogenic land use	83.6498	0.807917	0.0953744
Threatened Species Richness	Mammal	Area of anthropogenic land use	85.6414	0.855913	0.0899954
Threatened Species Richness	Mammal	Area of anthropogenic land use	87.6331	0.895963	0.0827445
Threatened Species Richness	Mammal	Area of anthropogenic land use	89.6247	0.90561	0.0782837
Threatened Species Richness	Mammal	Area of anthropogenic land use	91.6164	0.91117	0.0795665
Threatened Species Richness	Mammal	Area of anthropogenic land use	93.6081	0.943202	0.0688673

## Sheet: Table 1
Source data for Table 1. Columns indicate the taxonomic group, the scale of the analysis, the zoogeographic region, model sampling block and the coefficient of determination (R²) for each random forest
Taxonomic group	Model Scale	Zoogeographic Region	Block	R²
Amphibian	Regional	African	1	0.189173
Amphibian	Regional	African	2	0.449334
Amphibian	Regional	African	3	0.663411
Amphibian	Regional	African	4	0.408405
Amphibian	Regional	African	5	0.0982881
Amphibian	Regional	African	6	0.696548
Amphibian	Regional	African	7	0.56987
Amphibian	Regional	African	8	0.0941114
Amphibian	Regional	African	9	0.339383
Amphibian	Regional	African	10	0.399259
Amphibian	Regional	Amazonian	1	0.838415
Amphibian	Regional	Amazonian	2	0.725833
Amphibian	Regional	Amazonian	3	0.691842
Amphibian	Regional	Amazonian	4	0.561181
Amphibian	Regional	Amazonian	5	0.552692
Amphibian	Regional	Amazonian	6	0.619637
Amphibian	Regional	Amazonian	7	0.829217
Amphibian	Regional	Amazonian	8	0.532517
Amphibian	Regional	Amazonian	9	0.746731
Amphibian	Regional	Amazonian	10	0.577668
Amphibian	Regional	Australian	1	0.940158
Amphibian	Regional	Australian	2	0.79248
Amphibian	Regional	Australian	3	0.823054
Amphibian	Regional	Australian	4	0.578549
Amphibian	Regional	Australian	5	0.537745
Amphibian	Regional	Australian	6	0.846184
Amphibian	Regional	Australian	7	0.806315
Amphibian	Regional	Australian	8	0.660973
Amphibian	Regional	Australian	9	0.909963
Amphibian	Regional	Australian	10	0.907665
Amphibian	Regional	Chinese	1	0.792103
Amphibian	Regional	Chinese	2	0.895228
Amphibian	Regional	Chinese	3	0.588523
Amphibian	Regional	Chinese	4	0.925545
Amphibian	Regional	Chinese	5	0.894724
Amphibian	Regional	Chinese	6	0.872682
Amphibian	Regional	Chinese	7	0.743881
Amphibian	Regional	Chinese	8	0.581585
Amphibian	Regional	Chinese	9	0.765275
Amphibian	Regional	Chinese	10	0.818252
Amphibian	Regional	Eurasian	1	0.465427
Amphibian	Regional	Eurasian	2	0.544143
Amphibian	Regional	Eurasian	3	0.321085
Amphibian	Regional	Eurasian	4	0.647883
Amphibian	Regional	Eurasian	5	0.486926
Amphibian	Regional	Eurasian	6	0.557984
Amphibian	Regional	Eurasian	7	0.459111
Amphibian	Regional	Eurasian	8	0.704298
Amphibian	Regional	Eurasian	9	0.474528
Amphibian	Regional	Eurasian	10	0.603558
Amphibian	Global	Global	1	0.778566
Amphibian	Global	Global	2	0.742138
Amphibian	Global	Global	3	0.744422
Amphibian	Global	Global	4	0.73134
Amphibian	Global	Global	5	0.608768
Amphibian	Global	Global	6	0.682818
Amphibian	Global	Global	7	0.654152
Amphibian	Global	Global	8	0.7596
Amphibian	Global	Global	9	0.712203
Amphibian	Global	Global	10	0.766676
Amphibian	Regional	Guinea.Congolian	1	0.744325
Amphibian	Regional	Guinea.Congolian	2	0.688271
Amphibian	Regional	Guinea.Congolian	3	0.676426
Amphibian	Regional	Guinea.Congolian	4	0.667296
Amphibian	Regional	Guinea.Congolian	5	0.578357
Amphibian	Regional	Guinea.Congolian	6	0.720808
Amphibian	Regional	Guinea.Congolian	7	0.253456
Amphibian	Regional	Guinea.Congolian	8	0.606757
Amphibian	Regional	Guinea.Congolian	9	0.123796
Amphibian	Regional	Guinea.Congolian	10	0.848058
Amphibian	Regional	Indo.Malayan	1	0.73657
Amphibian	Regional	Indo.Malayan	2	0.416366
Amphibian	Regional	Indo.Malayan	3	0.820366
Amphibian	Regional	Indo.Malayan	4	0.579662
Amphibian	Regional	Indo.Malayan	5	0.706894
Amphibian	Regional	Indo.Malayan	6	0.71605
Amphibian	Regional	Indo.Malayan	7	0.684344
Amphibian	Regional	Indo.Malayan	8	0.854975
Amphibian	Regional	Indo.Malayan	9	0.724427
Amphibian	Regional	Indo.Malayan	10	0.357146
Amphibian	Regional	Japanese	1	-0.0121485
Amphibian	Regional	Japanese	2	0.879708
Amphibian	Regional	Japanese	3	-0.0128643
Amphibian	Regional	Japanese	4	-0.252325
Amphibian	Regional	Japanese	5	0.251921
Amphibian	Regional	Japanese	6	0.959513
Amphibian	Regional	Japanese	7	-1.16817
Amphibian	Regional	Madagascan	1	0.3865
Amphibian	Regional	Madagascan	2	0.584241
Amphibian	Regional	Madagascan	3	0.671741
Amphibian	Regional	Madagascan	4	0.562748
Amphibian	Regional	Madagascan	5	0.755054
Amphibian	Regional	Madagascan	6	0.546842
Amphibian	Regional	Madagascan	7	-0.819466
Amphibian	Regional	Madagascan	8	0.433934
Amphibian	Regional	Madagascan	9	0.730145
Amphibian	Regional	Madagascan	10	0.62199
Amphibian	Regional	Mexican	1	0.775181
Amphibian	Regional	Mexican	2	0.72758
Amphibian	Regional	Mexican	3	0.714581
Amphibian	Regional	Mexican	4	0.822986
Amphibian	Regional	Mexican	5	0.790805
Amphibian	Regional	Mexican	6	0.694275
Amphibian	Regional	Mexican	7	0.637265
Amphibian	Regional	Mexican	8	0.688621
Amphibian	Regional	Mexican	9	0.711756
Amphibian	Regional	Mexican	10	0.79824
Amphibian	Regional	North.American	1	0.418857
Amphibian	Regional	North.American	2	0.617697
Amphibian	Regional	North.American	3	0.693696
Amphibian	Regional	North.American	4	0.484796
Amphibian	Regional	North.American	5	0.518366
Amphibian	Regional	North.American	6	0.444513
Amphibian	Regional	North.American	7	0.52473
Amphibian	Regional	North.American	8	0.763982
Amphibian	Regional	North.American	9	0.687161
Amphibian	Regional	North.American	10	0.596126
Amphibian	Regional	Novozelandic	1	-4.05845
Amphibian	Regional	Novozelandic	2	0.892134
Amphibian	Regional	Novozelandic	3	0.766726
Amphibian	Regional	Novozelandic	4	0.848377
Amphibian	Regional	Novozelandic	5	-0.418669
Amphibian	Regional	Novozelandic	6	0.862425
Amphibian	Regional	Novozelandic	7	0.81604
Amphibian	Regional	Novozelandic	8	0.734443
Amphibian	Regional	Oriental	1	0.723368
Amphibian	Regional	Oriental	2	0.645221
Amphibian	Regional	Oriental	3	0.735367
Amphibian	Regional	Oriental	4	0.487775
Amphibian	Regional	Oriental	5	0.647389
Amphibian	Regional	Oriental	6	0.690687
Amphibian	Regional	Oriental	7	0.614046
Amphibian	Regional	Oriental	8	0.665009
Amphibian	Regional	Oriental	9	0.794169
Amphibian	Regional	Oriental	10	0.499229
Amphibian	Regional	Panamanian	1	0.693612
Amphibian	Regional	Panamanian	2	0.659631
Amphibian	Regional	Panamanian	3	0.786464
Amphibian	Regional	Panamanian	4	0.675294
Amphibian	Regional	Panamanian	5	0.736866
Amphibian	Regional	Panamanian	6	0.824568
Amphibian	Regional	Panamanian	7	0.485368
Amphibian	Regional	Panamanian	8	0.513589
Amphibian	Regional	Panamanian	9	0.382566
Amphibian	Regional	Panamanian	10	0.593687
Amphibian	Regional	Papua.Melanesian	1	0.0327864
Amphibian	Regional	Papua.Melanesian	2	0.0451449
Amphibian	Regional	Papua.Melanesian	3	-0.184211
Amphibian	Regional	Papua.Melanesian	4	0.00158791
Amphibian	Regional	Papua.Melanesian	5	0.118436
Amphibian	Regional	Saharo.Arabian	1	0.541661
Amphibian	Regional	Saharo.Arabian	2	0.00297497
Amphibian	Regional	Saharo.Arabian	3	0.451548
Amphibian	Regional	Saharo.Arabian	4	0.411274
Amphibian	Regional	Saharo.Arabian	5	0.325219
Amphibian	Regional	Saharo.Arabian	6	0.51344
Amphibian	Regional	Saharo.Arabian	7	0.402743
Amphibian	Regional	Saharo.Arabian	8	0.395592
Amphibian	Regional	Saharo.Arabian	9	0.282804
Amphibian	Regional	South.American	1	0.697027
Amphibian	Regional	South.American	2	0.559877
Amphibian	Regional	South.American	3	0.657056
Amphibian	Regional	South.American	4	0.60333
Amphibian	Regional	South.American	5	0.658831
Amphibian	Regional	South.American	6	0.526428
Amphibian	Regional	South.American	7	0.652382
Amphibian	Regional	South.American	8	0.669986
Amphibian	Regional	South.American	9	0.631706
Amphibian	Regional	South.American	10	0.615832
Amphibian	Regional	Tibetan	1	0.647164
Amphibian	Regional	Tibetan	2	0.769919
Amphibian	Regional	Tibetan	3	0.905103
Amphibian	Regional	Tibetan	4	0.789713
Amphibian	Regional	Tibetan	5	0.889068
Amphibian	Regional	Tibetan	6	0.913595
Amphibian	Regional	Tibetan	7	0.873425
Amphibian	Regional	Tibetan	8	0.947548
Amphibian	Regional	Tibetan	9	0.78016
Amphibian	Regional	Tibetan	10	0.785739
Bird	Regional	African	1	0.843758
Bird	Regional	African	2	0.870454
Bird	Regional	African	3	0.902521
Bird	Regional	African	4	0.901912
Bird	Regional	African	5	0.872344
Bird	Regional	African	6	0.931797
Bird	Regional	African	7	0.871337
Bird	Regional	African	8	0.835959
Bird	Regional	African	9	0.852643
Bird	Regional	African	10	0.875604
Bird	Regional	Amazonian	1	0.814886
Bird	Regional	Amazonian	2	0.89024
Bird	Regional	Amazonian	3	0.764744
Bird	Regional	Amazonian	4	0.799954
Bird	Regional	Amazonian	5	0.898843
Bird	Regional	Amazonian	6	0.830006
Bird	Regional	Amazonian	7	0.780634
Bird	Regional	Amazonian	8	0.830319
Bird	Regional	Amazonian	9	0.879936
Bird	Regional	Amazonian	10	0.911252
Bird	Regional	Arctico.Siberian	1	0.953844
Bird	Regional	Arctico.Siberian	2	0.962662
Bird	Regional	Arctico.Siberian	3	0.968907
Bird	Regional	Arctico.Siberian	4	0.953086
Bird	Regional	Arctico.Siberian	5	0.939806
Bird	Regional	Arctico.Siberian	6	0.950334
Bird	Regional	Arctico.Siberian	7	0.956425
Bird	Regional	Arctico.Siberian	8	0.966462
Bird	Regional	Arctico.Siberian	9	0.962492
Bird	Regional	Arctico.Siberian	10	0.955893
Bird	Regional	Australian	1	0.759303
Bird	Regional	Australian	2	0.68099
Bird	Regional	Australian	3	0.763187
Bird	Regional	Australian	4	0.821838
Bird	Regional	Australian	5	0.848356
Bird	Regional	Australian	6	0.894763
Bird	Regional	Australian	7	0.834966
Bird	Regional	Australian	8	0.802907
Bird	Regional	Australian	9	0.59844
Bird	Regional	Australian	10	0.703969
Bird	Regional	Chinese	1	0.767381
Bird	Regional	Chinese	2	0.758289
Bird	Regional	Chinese	3	0.743415
Bird	Regional	Chinese	4	0.0719343
Bird	Regional	Chinese	5	0.863998
Bird	Regional	Chinese	6	0.861434
Bird	Regional	Chinese	7	0.820364
Bird	Regional	Chinese	8	-0.101754
Bird	Regional	Chinese	9	0.805476
Bird	Regional	Chinese	10	0.822597
Bird	Regional	Eurasian	1	0.883619
Bird	Regional	Eurasian	2	0.903065
Bird	Regional	Eurasian	3	0.907724
Bird	Regional	Eurasian	4	0.916261
Bird	Regional	Eurasian	5	0.940509
Bird	Regional	Eurasian	6	0.917672
Bird	Regional	Eurasian	7	0.915907
Bird	Regional	Eurasian	8	0.924591
Bird	Regional	Eurasian	9	0.913778
Bird	Regional	Eurasian	10	0.947465
Bird	Global	Global	1	0.916465
Bird	Global	Global	2	0.914539
Bird	Global	Global	3	0.924138
Bird	Global	Global	4	0.927023
Bird	Global	Global	5	0.916791
Bird	Global	Global	6	0.920875
Bird	Global	Global	7	0.911277
Bird	Global	Global	8	0.916378
Bird	Global	Global	9	0.923425
Bird	Global	Global	10	0.933939
Bird	Regional	Guinea.Congolian	1	0.941476
Bird	Regional	Guinea.Congolian	2	0.7255
Bird	Regional	Guinea.Congolian	3	0.824848
Bird	Regional	Guinea.Congolian	4	0.920151
Bird	Regional	Guinea.Congolian	5	0.815031
Bird	Regional	Guinea.Congolian	6	0.926433
Bird	Regional	Guinea.Congolian	7	0.874732
Bird	Regional	Guinea.Congolian	8	0.774785
Bird	Regional	Guinea.Congolian	9	0.899019
Bird	Regional	Guinea.Congolian	10	0.870016
Bird	Regional	Indo.Malayan	1	0.883431
Bird	Regional	Indo.Malayan	2	0.589932
Bird	Regional	Indo.Malayan	3	0.808065
Bird	Regional	Indo.Malayan	4	0.738716
Bird	Regional	Indo.Malayan	5	0.872026
Bird	Regional	Indo.Malayan	6	0.74096
Bird	Regional	Indo.Malayan	7	0.645556
Bird	Regional	Indo.Malayan	8	0.904158
Bird	Regional	Indo.Malayan	9	0.876369
Bird	Regional	Indo.Malayan	10	0.788521
Bird	Regional	Japanese	1	0.53292
Bird	Regional	Japanese	2	0.0974676
Bird	Regional	Japanese	3	0.426192
Bird	Regional	Japanese	4	-0.197961
Bird	Regional	Japanese	5	0.229493
Bird	Regional	Japanese	6	0.984681
Bird	Regional	Japanese	7	0.805096
Bird	Regional	Japanese	8	0.686846
Bird	Regional	Japanese	9	0.596488
Bird	Regional	Japanese	10	0.693684
Bird	Regional	Madagascan	1	0.859755
Bird	Regional	Madagascan	2	0.739452
Bird	Regional	Madagascan	3	0.857773
Bird	Regional	Madagascan	4	0.810415
Bird	Regional	Madagascan	5	0.984505
Bird	Regional	Madagascan	6	0.813094
Bird	Regional	Madagascan	7	0.906468
Bird	Regional	Madagascan	8	0.651739
Bird	Regional	Madagascan	9	0.897223
Bird	Regional	Madagascan	10	0.890808
Bird	Regional	Mexican	1	0.614658
Bird	Regional	Mexican	2	0.731356
Bird	Regional	Mexican	3	0.491837
Bird	Regional	Mexican	4	0.612088
Bird	Regional	Mexican	5	0.583313
Bird	Regional	Mexican	6	0.793122
Bird	Regional	Mexican	7	0.614284
Bird	Regional	Mexican	8	0.589663
Bird	Regional	Mexican	9	0.814201
Bird	Regional	Mexican	10	0.753797
Bird	Regional	North.American	1	0.658707
Bird	Regional	North.American	2	0.637545
Bird	Regional	North.American	3	0.673633
Bird	Regional	North.American	4	0.64676
Bird	Regional	North.American	5	0.469302
Bird	Regional	North.American	6	0.665782
Bird	Regional	North.American	7	0.541304
Bird	Regional	North.American	8	0.671438
Bird	Regional	North.American	9	0.621811
Bird	Regional	North.American	10	0.576803
Bird	Regional	Novozelandic	1	0.777477
Bird	Regional	Novozelandic	2	0.689436
Bird	Regional	Novozelandic	3	0.328715
Bird	Regional	Novozelandic	4	0.709923
Bird	Regional	Novozelandic	5	0.354326
Bird	Regional	Novozelandic	6	0.797464
Bird	Regional	Novozelandic	7	0.537975
Bird	Regional	Novozelandic	8	0.644202
Bird	Regional	Novozelandic	9	0.712884
Bird	Regional	Novozelandic	10	0.791477
Bird	Regional	Oriental	1	0.834067
Bird	Regional	Oriental	2	0.834034
Bird	Regional	Oriental	3	0.89552
Bird	Regional	Oriental	4	0.835635
Bird	Regional	Oriental	5	0.869142
Bird	Regional	Oriental	6	0.809501
Bird	Regional	Oriental	7	0.755744
Bird	Regional	Oriental	8	0.790704
Bird	Regional	Oriental	9	0.793507
Bird	Regional	Oriental	10	0.886952
Bird	Regional	Panamanian	1	0.691485
Bird	Regional	Panamanian	2	0.710125
Bird	Regional	Panamanian	3	0.73858
Bird	Regional	Panamanian	4	0.553229
Bird	Regional	Panamanian	5	0.778671
Bird	Regional	Panamanian	6	0.339916
Bird	Regional	Panamanian	7	0.528386
Bird	Regional	Panamanian	8	0.686622
Bird	Regional	Panamanian	9	0.719177
Bird	Regional	Panamanian	10	0.615847
Bird	Regional	Papua.Melanesian	1	0.900288
Bird	Regional	Papua.Melanesian	2	0.626277
Bird	Regional	Papua.Melanesian	3	0.930123
Bird	Regional	Papua.Melanesian	4	0.79772
Bird	Regional	Papua.Melanesian	5	0.8711
Bird	Regional	Papua.Melanesian	6	0.559274
Bird	Regional	Papua.Melanesian	7	0.7846
Bird	Regional	Papua.Melanesian	8	0.473609
Bird	Regional	Papua.Melanesian	9	0.59993
Bird	Regional	Papua.Melanesian	10	0.731345
Bird	Regional	Saharo.Arabian	1	0.668969
Bird	Regional	Saharo.Arabian	2	0.688895
Bird	Regional	Saharo.Arabian	3	0.66055
Bird	Regional	Saharo.Arabian	4	0.716774
Bird	Regional	Saharo.Arabian	5	0.687634
Bird	Regional	Saharo.Arabian	6	0.780676
Bird	Regional	Saharo.Arabian	7	0.66513
Bird	Regional	Saharo.Arabian	8	0.702679
Bird	Regional	Saharo.Arabian	9	0.766046
Bird	Regional	Saharo.Arabian	10	0.697277
Bird	Regional	South.American	1	0.925331
Bird	Regional	South.American	2	0.914632
Bird	Regional	South.American	3	0.887536
Bird	Regional	South.American	4	0.877132
Bird	Regional	South.American	5	0.882403
Bird	Regional	South.American	6	0.917476
Bird	Regional	South.American	7	0.869493
Bird	Regional	South.American	8	0.89095
Bird	Regional	South.American	9	0.93551
Bird	Regional	South.American	10	0.872307
Bird	Regional	Tibetan	1	0.881004
Bird	Regional	Tibetan	2	0.812362
Bird	Regional	Tibetan	3	0.803558
Bird	Regional	Tibetan	4	0.704779
Bird	Regional	Tibetan	5	0.881172
Bird	Regional	Tibetan	6	0.829664
Bird	Regional	Tibetan	7	0.880461
Bird	Regional	Tibetan	8	0.844514
Bird	Regional	Tibetan	9	0.870254
Bird	Regional	Tibetan	10	0.804923
Mammal	Regional	African	1	0.753512
Mammal	Regional	African	2	0.811385
Mammal	Regional	African	3	0.763382
Mammal	Regional	African	4	0.758638
Mammal	Regional	African	5	0.7924
Mammal	Regional	African	6	0.814575
Mammal	Regional	African	7	0.778349
Mammal	Regional	African	8	0.703785
Mammal	Regional	African	9	0.75729
Mammal	Regional	African	10	0.741606
Mammal	Regional	Amazonian	1	0.751824
Mammal	Regional	Amazonian	2	0.69086
Mammal	Regional	Amazonian	3	0.782885
Mammal	Regional	Amazonian	4	0.741013
Mammal	Regional	Amazonian	5	0.668897
Mammal	Regional	Amazonian	6	0.808306
Mammal	Regional	Amazonian	7	0.704886
Mammal	Regional	Amazonian	8	0.698411
Mammal	Regional	Amazonian	9	0.73309
Mammal	Regional	Amazonian	10	0.807849
Mammal	Regional	Arctico.Siberian	1	0.854949
Mammal	Regional	Arctico.Siberian	2	0.781291
Mammal	Regional	Arctico.Siberian	3	0.811857
Mammal	Regional	Arctico.Siberian	4	0.777003
Mammal	Regional	Arctico.Siberian	5	0.815609
Mammal	Regional	Arctico.Siberian	6	0.844313
Mammal	Regional	Arctico.Siberian	7	0.803838
Mammal	Regional	Arctico.Siberian	8	0.791781
Mammal	Regional	Arctico.Siberian	9	0.730616
Mammal	Regional	Arctico.Siberian	10	0.807217
Mammal	Regional	Australian	1	0.79098
Mammal	Regional	Australian	2	0.802155
Mammal	Regional	Australian	3	0.917391
Mammal	Regional	Australian	4	0.792614
Mammal	Regional	Australian	5	0.779871
Mammal	Regional	Australian	6	0.778585
Mammal	Regional	Australian	7	0.767796
Mammal	Regional	Australian	8	0.788904
Mammal	Regional	Australian	9	0.773393
Mammal	Regional	Australian	10	0.881209
Mammal	Regional	Chinese	1	0.679879
Mammal	Regional	Chinese	2	0.929712
Mammal	Regional	Chinese	3	0.654235
Mammal	Regional	Chinese	4	0.736029
Mammal	Regional	Chinese	5	0.657949
Mammal	Regional	Chinese	6	0.986096
Mammal	Regional	Chinese	7	0.799488
Mammal	Regional	Chinese	8	0.904373
Mammal	Regional	Chinese	9	0.870518
Mammal	Regional	Chinese	10	0.933865
Mammal	Regional	Eurasian	1	0.764672
Mammal	Regional	Eurasian	2	0.862383
Mammal	Regional	Eurasian	3	0.754157
Mammal	Regional	Eurasian	4	0.802436
Mammal	Regional	Eurasian	5	0.747003
Mammal	Regional	Eurasian	6	0.834215
Mammal	Regional	Eurasian	7	0.744001
Mammal	Regional	Eurasian	8	0.812308
Mammal	Regional	Eurasian	9	0.767588
Mammal	Regional	Eurasian	10	0.817569
Mammal	Global	Global	1	0.950719
Mammal	Global	Global	2	0.933922
Mammal	Global	Global	3	0.958158
Mammal	Global	Global	4	0.943585
Mammal	Global	Global	5	0.919938
Mammal	Global	Global	6	0.927863
Mammal	Global	Global	7	0.940297
Mammal	Global	Global	8	0.947467
Mammal	Global	Global	9	0.924301
Mammal	Global	Global	10	0.940566
Mammal	Regional	Guinea.Congolian	1	0.846274
Mammal	Regional	Guinea.Congolian	2	0.872116
Mammal	Regional	Guinea.Congolian	3	0.875436
Mammal	Regional	Guinea.Congolian	4	0.902492
Mammal	Regional	Guinea.Congolian	5	0.760277
Mammal	Regional	Guinea.Congolian	6	0.874471
Mammal	Regional	Guinea.Congolian	7	0.822364
Mammal	Regional	Guinea.Congolian	8	0.787407
Mammal	Regional	Guinea.Congolian	9	0.656584
Mammal	Regional	Guinea.Congolian	10	0.686658
Mammal	Regional	Indo.Malayan	1	0.897001
Mammal	Regional	Indo.Malayan	2	0.879562
Mammal	Regional	Indo.Malayan	3	0.930235
Mammal	Regional	Indo.Malayan	4	0.924232
Mammal	Regional	Indo.Malayan	5	0.986603
Mammal	Regional	Indo.Malayan	6	0.954609
Mammal	Regional	Indo.Malayan	7	0.951243
Mammal	Regional	Indo.Malayan	8	0.942762
Mammal	Regional	Indo.Malayan	9	0.941704
Mammal	Regional	Indo.Malayan	10	0.989896
Mammal	Regional	Japanese	1	0.529731
Mammal	Regional	Japanese	2	0.384723
Mammal	Regional	Japanese	3	0.586584
Mammal	Regional	Japanese	4	0.634015
Mammal	Regional	Japanese	5	0.244802
Mammal	Regional	Japanese	6	0.675893
Mammal	Regional	Japanese	7	0.869106
Mammal	Regional	Japanese	8	0.601841
Mammal	Regional	Japanese	9	0.837195
Mammal	Regional	Japanese	10	0.288394
Mammal	Regional	Madagascan	1	0.811487
Mammal	Regional	Madagascan	2	0.639227
Mammal	Regional	Madagascan	3	0.872072
Mammal	Regional	Madagascan	4	0.135995
Mammal	Regional	Madagascan	5	0.912294
Mammal	Regional	Madagascan	6	0.737254
Mammal	Regional	Madagascan	7	0.933434
Mammal	Regional	Madagascan	8	0.780461
Mammal	Regional	Madagascan	9	0.827686
Mammal	Regional	Madagascan	10	0.48497
Mammal	Regional	Mexican	1	0.397746
Mammal	Regional	Mexican	2	0.599815
Mammal	Regional	Mexican	3	0.808378
Mammal	Regional	Mexican	4	0.757442
Mammal	Regional	Mexican	5	0.882795
Mammal	Regional	Mexican	6	0.870343
Mammal	Regional	Mexican	7	0.889322
Mammal	Regional	Mexican	8	0.741771
Mammal	Regional	Mexican	9	0.819165
Mammal	Regional	Mexican	10	0.611182
Mammal	Regional	North.American	1	0.818391
Mammal	Regional	North.American	2	0.845439
Mammal	Regional	North.American	3	0.75111
Mammal	Regional	North.American	4	0.825102
Mammal	Regional	North.American	5	0.663262
Mammal	Regional	North.American	6	0.787161
Mammal	Regional	North.American	7	0.862324
Mammal	Regional	North.American	8	0.657647
Mammal	Regional	North.American	9	0.790584
Mammal	Regional	North.American	10	0.728853
Mammal	Regional	Novozelandic	1	0.92436
Mammal	Regional	Novozelandic	2	0.682823
Mammal	Regional	Novozelandic	3	0.843192
Mammal	Regional	Novozelandic	4	0.971855
Mammal	Regional	Novozelandic	5	0.828961
Mammal	Regional	Novozelandic	6	0.951851
Mammal	Regional	Novozelandic	7	0.910152
Mammal	Regional	Novozelandic	8	0.653827
Mammal	Regional	Novozelandic	9	0.802114
Mammal	Regional	Novozelandic	10	0.933591
Mammal	Regional	Oriental	1	0.885714
Mammal	Regional	Oriental	2	0.907069
Mammal	Regional	Oriental	3	0.899371
Mammal	Regional	Oriental	4	0.881751
Mammal	Regional	Oriental	5	0.90507
Mammal	Regional	Oriental	6	0.933729
Mammal	Regional	Oriental	7	0.837818
Mammal	Regional	Oriental	8	0.915464
Mammal	Regional	Oriental	9	0.907265
Mammal	Regional	Oriental	10	0.943281
Mammal	Regional	Panamanian	1	0.793113
Mammal	Regional	Panamanian	2	0.773245
Mammal	Regional	Panamanian	3	0.723175
Mammal	Regional	Panamanian	4	0.639119
Mammal	Regional	Panamanian	5	0.808967
Mammal	Regional	Panamanian	6	0.498939
Mammal	Regional	Panamanian	7	0.752189
Mammal	Regional	Panamanian	8	0.567413
Mammal	Regional	Panamanian	9	0.323619
Mammal	Regional	Panamanian	10	0.873486
Mammal	Regional	Papua.Melanesian	1	0.801147
Mammal	Regional	Papua.Melanesian	2	0.587199
Mammal	Regional	Papua.Melanesian	3	0.815643
Mammal	Regional	Papua.Melanesian	4	0.817771
Mammal	Regional	Papua.Melanesian	5	0.775243
Mammal	Regional	Papua.Melanesian	6	0.7493
Mammal	Regional	Papua.Melanesian	7	0.760128
Mammal	Regional	Papua.Melanesian	8	-0.191759
Mammal	Regional	Papua.Melanesian	9	0.547739
Mammal	Regional	Papua.Melanesian	10	0.847008
Mammal	Regional	Saharo.Arabian	1	0.794978
Mammal	Regional	Saharo.Arabian	2	0.726032
Mammal	Regional	Saharo.Arabian	3	0.733463
Mammal	Regional	Saharo.Arabian	4	0.770297
Mammal	Regional	Saharo.Arabian	5	0.77697
Mammal	Regional	Saharo.Arabian	6	0.615128
Mammal	Regional	Saharo.Arabian	7	0.792036
Mammal	Regional	Saharo.Arabian	8	0.74126
Mammal	Regional	Saharo.Arabian	9	0.635501
Mammal	Regional	Saharo.Arabian	10	0.722858
Mammal	Regional	South.American	1	0.877115
Mammal	Regional	South.American	2	0.927996
Mammal	Regional	South.American	3	0.905911
Mammal	Regional	South.American	4	0.894025
Mammal	Regional	South.American	5	0.875496
Mammal	Regional	South.American	6	0.888301
Mammal	Regional	South.American	7	0.902958
Mammal	Regional	South.American	8	0.901814
Mammal	Regional	South.American	9	0.906656
Mammal	Regional	South.American	10	0.932012
Mammal	Regional	Tibetan	1	0.947407
Mammal	Regional	Tibetan	2	0.949099
Mammal	Regional	Tibetan	3	0.933693
Mammal	Regional	Tibetan	4	0.942674
Mammal	Regional	Tibetan	5	0.88945
Mammal	Regional	Tibetan	6	0.946758
Mammal	Regional	Tibetan	7	0.961661
Mammal	Regional	Tibetan	8	0.914299
Mammal	Regional	Tibetan	9	0.861281
Mammal	Regional	Tibetan	10	0.870554
Reptile	Regional	African	1	0.889003
Reptile	Regional	African	2	0.714471
Reptile	Regional	African	3	0.788856
Reptile	Regional	African	4	0.804061
Reptile	Regional	African	5	0.848194
Reptile	Regional	African	6	0.772409
Reptile	Regional	African	7	0.763579
Reptile	Regional	African	8	0.848354
Reptile	Regional	African	9	0.66199
Reptile	Regional	African	10	0.709398
Reptile	Regional	Amazonian	1	0.879538
Reptile	Regional	Amazonian	2	0.83693
Reptile	Regional	Amazonian	3	0.805886
Reptile	Regional	Amazonian	4	0.846718
Reptile	Regional	Amazonian	5	0.754342
Reptile	Regional	Amazonian	6	0.729539
Reptile	Regional	Amazonian	7	0.778399
Reptile	Regional	Amazonian	8	0.872198
Reptile	Regional	Amazonian	9	0.793385
Reptile	Regional	Amazonian	10	0.739602
Reptile	Regional	Australian	1	0.969215
Reptile	Regional	Australian	2	0.797372
Reptile	Regional	Australian	3	0.765278
Reptile	Regional	Australian	4	0.731648
Reptile	Regional	Australian	5	0.788601
Reptile	Regional	Australian	6	0.863464
Reptile	Regional	Australian	7	0.804343
Reptile	Regional	Australian	8	0.431384
Reptile	Regional	Australian	9	0.513882
Reptile	Regional	Chinese	1	0.738858
Reptile	Regional	Chinese	2	0.878339
Reptile	Regional	Chinese	3	0.809739
Reptile	Regional	Chinese	4	0.677073
Reptile	Regional	Chinese	5	0.516268
Reptile	Regional	Chinese	6	0.549557
Reptile	Regional	Chinese	7	0.617439
Reptile	Regional	Chinese	8	0.756288
Reptile	Regional	Chinese	9	0.889076
Reptile	Regional	Chinese	10	0.814155
Reptile	Regional	Eurasian	1	0.406245
Reptile	Regional	Eurasian	2	0.636164
Reptile	Regional	Eurasian	3	0.821682
Reptile	Regional	Eurasian	4	0.582933
Reptile	Regional	Eurasian	5	0.600168
Reptile	Regional	Eurasian	6	0.544837
Reptile	Regional	Eurasian	7	0.586352
Reptile	Regional	Eurasian	8	0.653254
Reptile	Regional	Eurasian	9	0.736773
Reptile	Regional	Eurasian	10	0.68243
Reptile	Global	Global	1	0.8955
Reptile	Global	Global	2	0.874328
Reptile	Global	Global	3	0.883527
Reptile	Global	Global	4	0.871792
Reptile	Global	Global	5	0.882522
Reptile	Global	Global	6	0.819431
Reptile	Global	Global	7	0.858638
Reptile	Global	Global	8	0.845404
Reptile	Global	Global	9	0.893885
Reptile	Global	Global	10	0.840591
Reptile	Regional	Guinea.Congolian	1	0.857274
Reptile	Regional	Guinea.Congolian	2	0.819781
Reptile	Regional	Guinea.Congolian	3	0.910852
Reptile	Regional	Guinea.Congolian	4	0.906274
Reptile	Regional	Guinea.Congolian	5	0.763354
Reptile	Regional	Guinea.Congolian	6	0.820526
Reptile	Regional	Guinea.Congolian	7	0.812138
Reptile	Regional	Guinea.Congolian	8	0.944282
Reptile	Regional	Guinea.Congolian	9	0.690585
Reptile	Regional	Guinea.Congolian	10	0.766058
Reptile	Regional	Indo.Malayan	1	0.672677
Reptile	Regional	Indo.Malayan	2	0.655727
Reptile	Regional	Indo.Malayan	3	0.73013
Reptile	Regional	Indo.Malayan	4	0.39365
Reptile	Regional	Indo.Malayan	5	0.403043
Reptile	Regional	Indo.Malayan	6	0.725937
Reptile	Regional	Indo.Malayan	7	0.360519
Reptile	Regional	Indo.Malayan	8	0.753517
Reptile	Regional	Indo.Malayan	9	0.779624
Reptile	Regional	Indo.Malayan	10	0.798977
Reptile	Regional	Madagascan	1	0.687674
Reptile	Regional	Madagascan	2	0.797034
Reptile	Regional	Madagascan	3	0.832005
Reptile	Regional	Madagascan	4	0.608643
Reptile	Regional	Madagascan	5	0.828533
Reptile	Regional	Madagascan	6	0.63598
Reptile	Regional	Madagascan	7	0.563917
Reptile	Regional	Madagascan	8	0.742855
Reptile	Regional	Madagascan	9	0.856314
Reptile	Regional	Madagascan	10	0.507726
Reptile	Regional	Mexican	1	0.703748
Reptile	Regional	Mexican	2	0.301377
Reptile	Regional	Mexican	3	0.622094
Reptile	Regional	Mexican	4	0.754779
Reptile	Regional	Mexican	5	0.75998
Reptile	Regional	Mexican	6	0.624821
Reptile	Regional	Mexican	7	0.613694
Reptile	Regional	Mexican	8	-0.303158
Reptile	Regional	Mexican	9	0.736211
Reptile	Regional	Mexican	10	0.240443
Reptile	Regional	North.American	1	0.65135
Reptile	Regional	North.American	2	0.622982
Reptile	Regional	North.American	3	0.850826
Reptile	Regional	North.American	4	0.834371
Reptile	Regional	North.American	5	0.638213
Reptile	Regional	North.American	6	0.337375
Reptile	Regional	North.American	7	0.363835
Reptile	Regional	North.American	8	0.351768
Reptile	Regional	North.American	9	0.634316
Reptile	Regional	North.American	10	0.731349
Reptile	Regional	Novozelandic	1	0.955696
Reptile	Regional	Novozelandic	2	0.169034
Reptile	Regional	Novozelandic	3	0.349632
Reptile	Regional	Novozelandic	4	0.156561
Reptile	Regional	Novozelandic	5	0.742605
Reptile	Regional	Novozelandic	6	0.765216
Reptile	Regional	Novozelandic	7	0.347432
Reptile	Regional	Novozelandic	8	0.544745
Reptile	Regional	Oriental	1	0.901422
Reptile	Regional	Oriental	2	0.860651
Reptile	Regional	Oriental	3	0.781076
Reptile	Regional	Oriental	4	0.890762
Reptile	Regional	Oriental	5	0.812637
Reptile	Regional	Oriental	6	0.870235
Reptile	Regional	Oriental	7	0.822663
Reptile	Regional	Oriental	8	0.774546
Reptile	Regional	Oriental	9	0.799706
Reptile	Regional	Oriental	10	0.917247
Reptile	Regional	Panamanian	1	0.495109
Reptile	Regional	Panamanian	2	0.601673
Reptile	Regional	Panamanian	3	0.399803
Reptile	Regional	Panamanian	4	0.697974
Reptile	Regional	Panamanian	5	0.575056
Reptile	Regional	Panamanian	6	0.608645
Reptile	Regional	Panamanian	7	0.0641442
Reptile	Regional	Panamanian	8	0.633835
Reptile	Regional	Panamanian	9	0.295071
Reptile	Regional	Panamanian	10	-0.140688
Reptile	Regional	Saharo.Arabian	1	0.897024
Reptile	Regional	Saharo.Arabian	2	0.684679
Reptile	Regional	Saharo.Arabian	3	0.772495
Reptile	Regional	Saharo.Arabian	4	0.639356
Reptile	Regional	Saharo.Arabian	5	0.768029
Reptile	Regional	Saharo.Arabian	6	0.777452
Reptile	Regional	Saharo.Arabian	7	0.692809
Reptile	Regional	Saharo.Arabian	8	0.611116
Reptile	Regional	Saharo.Arabian	9	0.851591
Reptile	Regional	Saharo.Arabian	10	0.748502
Reptile	Regional	South.American	1	0.829842
Reptile	Regional	South.American	2	0.647626
Reptile	Regional	South.American	3	0.514389
Reptile	Regional	South.American	4	0.776989
Reptile	Regional	South.American	5	0.653055
Reptile	Regional	South.American	6	0.402843
Reptile	Regional	South.American	7	0.74548
Reptile	Regional	South.American	8	0.781252
Reptile	Regional	South.American	9	0.474761
Reptile	Regional	South.American	10	0.561144
Reptile	Regional	Tibetan	1	0.883137
Reptile	Regional	Tibetan	2	0.852191
Reptile	Regional	Tibetan	3	0.842371
Reptile	Regional	Tibetan	4	0.719063
Reptile	Regional	Tibetan	5	0.907933
Reptile	Regional	Tibetan	6	0.824837
Reptile	Regional	Tibetan	7	0.859419
Reptile	Regional	Tibetan	8	0.734298
Reptile	Regional	Tibetan	9	0.928391
Reptile	Regional	Tibetan	10	0.627297
Tetrapod	Regional	African	1	0.842164
Tetrapod	Regional	African	2	0.876719
Tetrapod	Regional	African	3	0.854313
Tetrapod	Regional	African	4	0.86581
Tetrapod	Regional	African	5	0.865668
Tetrapod	Regional	African	6	0.894051
Tetrapod	Regional	African	7	0.851411
Tetrapod	Regional	African	8	0.773664
Tetrapod	Regional	African	9	0.83053
Tetrapod	Regional	African	10	0.885512
Tetrapod	Regional	Amazonian	1	0.796223
Tetrapod	Regional	Amazonian	2	0.810878
Tetrapod	Regional	Amazonian	3	0.718767
Tetrapod	Regional	Amazonian	4	0.672948
Tetrapod	Regional	Amazonian	5	0.802749
Tetrapod	Regional	Amazonian	6	0.770344
Tetrapod	Regional	Amazonian	7	0.78539
Tetrapod	Regional	Amazonian	8	0.826962
Tetrapod	Regional	Amazonian	9	0.808362
Tetrapod	Regional	Amazonian	10	0.878962
Tetrapod	Regional	Arctico.Siberian	1	0.941534
Tetrapod	Regional	Arctico.Siberian	2	0.953237
Tetrapod	Regional	Arctico.Siberian	3	0.958214
Tetrapod	Regional	Arctico.Siberian	4	0.95383
Tetrapod	Regional	Arctico.Siberian	5	0.92993
Tetrapod	Regional	Arctico.Siberian	6	0.937051
Tetrapod	Regional	Arctico.Siberian	7	0.956606
Tetrapod	Regional	Arctico.Siberian	8	0.952642
Tetrapod	Regional	Arctico.Siberian	9	0.946521
Tetrapod	Regional	Arctico.Siberian	10	0.944788
Tetrapod	Regional	Australian	1	0.870018
Tetrapod	Regional	Australian	2	0.855182
Tetrapod	Regional	Australian	3	0.926093
Tetrapod	Regional	Australian	4	0.885075
Tetrapod	Regional	Australian	5	0.821402
Tetrapod	Regional	Australian	6	0.89646
Tetrapod	Regional	Australian	7	0.897397
Tetrapod	Regional	Australian	8	0.759429
Tetrapod	Regional	Australian	9	0.675276
Tetrapod	Regional	Australian	10	0.903853
Tetrapod	Regional	Chinese	1	0.820024
Tetrapod	Regional	Chinese	2	0.95464
Tetrapod	Regional	Chinese	3	0.752333
Tetrapod	Regional	Chinese	4	0.795197
Tetrapod	Regional	Chinese	5	0.848958
Tetrapod	Regional	Chinese	6	0.950233
Tetrapod	Regional	Chinese	7	0.850662
Tetrapod	Regional	Chinese	8	0.824777
Tetrapod	Regional	Chinese	9	0.930152
Tetrapod	Regional	Chinese	10	0.934339
Tetrapod	Regional	Eurasian	1	0.856476
Tetrapod	Regional	Eurasian	2	0.869357
Tetrapod	Regional	Eurasian	3	0.885859
Tetrapod	Regional	Eurasian	4	0.88665
Tetrapod	Regional	Eurasian	5	0.916719
Tetrapod	Regional	Eurasian	6	0.907506
Tetrapod	Regional	Eurasian	7	0.868753
Tetrapod	Regional	Eurasian	8	0.910992
Tetrapod	Regional	Eurasian	9	0.891353
Tetrapod	Regional	Eurasian	10	0.912154
Tetrapod	Global	Global	1	0.940012
Tetrapod	Global	Global	2	0.934293
Tetrapod	Global	Global	3	0.959566
Tetrapod	Global	Global	4	0.944634
Tetrapod	Global	Global	5	0.937705
Tetrapod	Global	Global	6	0.921532
Tetrapod	Global	Global	7	0.918156
Tetrapod	Global	Global	8	0.935532
Tetrapod	Global	Global	9	0.928513
Tetrapod	Global	Global	10	0.93643
Tetrapod	Regional	Guinea.Congolian	1	0.910698
Tetrapod	Regional	Guinea.Congolian	2	0.844569
Tetrapod	Regional	Guinea.Congolian	3	0.927003
Tetrapod	Regional	Guinea.Congolian	4	0.923485
Tetrapod	Regional	Guinea.Congolian	5	0.751313
Tetrapod	Regional	Guinea.Congolian	6	0.774234
Tetrapod	Regional	Guinea.Congolian	7	0.86849
Tetrapod	Regional	Guinea.Congolian	8	0.826155
Tetrapod	Regional	Guinea.Congolian	9	0.856903
Tetrapod	Regional	Guinea.Congolian	10	0.751294
Tetrapod	Regional	Indo.Malayan	1	0.874062
Tetrapod	Regional	Indo.Malayan	2	0.850146
Tetrapod	Regional	Indo.Malayan	3	0.871686
Tetrapod	Regional	Indo.Malayan	4	0.882561
Tetrapod	Regional	Indo.Malayan	5	0.784417
Tetrapod	Regional	Indo.Malayan	6	0.865573
Tetrapod	Regional	Indo.Malayan	7	0.864068
Tetrapod	Regional	Indo.Malayan	8	0.955283
Tetrapod	Regional	Indo.Malayan	9	0.88121
Tetrapod	Regional	Indo.Malayan	10	0.901817
Tetrapod	Regional	Japanese	1	0.654151
Tetrapod	Regional	Japanese	2	-0.354369
Tetrapod	Regional	Japanese	3	0.361011
Tetrapod	Regional	Japanese	4	0.261085
Tetrapod	Regional	Japanese	5	0.141753
Tetrapod	Regional	Japanese	6	0.54308
Tetrapod	Regional	Japanese	7	0.472993
Tetrapod	Regional	Japanese	8	0.407755
Tetrapod	Regional	Japanese	9	0.39738
Tetrapod	Regional	Japanese	10	0.330403
Tetrapod	Regional	Madagascan	1	0.758417
Tetrapod	Regional	Madagascan	2	0.804361
Tetrapod	Regional	Madagascan	3	0.845343
Tetrapod	Regional	Madagascan	4	0.350051
Tetrapod	Regional	Madagascan	5	0.933698
Tetrapod	Regional	Madagascan	6	0.717026
Tetrapod	Regional	Madagascan	7	0.808656
Tetrapod	Regional	Madagascan	8	0.807957
Tetrapod	Regional	Madagascan	9	0.872139
Tetrapod	Regional	Madagascan	10	0.733673
Tetrapod	Regional	Mexican	1	0.833556
Tetrapod	Regional	Mexican	2	0.764617
Tetrapod	Regional	Mexican	3	0.86657
Tetrapod	Regional	Mexican	4	0.876522
Tetrapod	Regional	Mexican	5	0.862067
Tetrapod	Regional	Mexican	6	0.853468
Tetrapod	Regional	Mexican	7	0.855997
Tetrapod	Regional	Mexican	8	0.695868
Tetrapod	Regional	Mexican	9	0.852408
Tetrapod	Regional	Mexican	10	0.791461
Tetrapod	Regional	North.American	1	0.679539
Tetrapod	Regional	North.American	2	0.682366
Tetrapod	Regional	North.American	3	0.677483
Tetrapod	Regional	North.American	4	0.653219
Tetrapod	Regional	North.American	5	0.578554
Tetrapod	Regional	North.American	6	0.648132
Tetrapod	Regional	North.American	7	0.687479
Tetrapod	Regional	North.American	8	0.718396
Tetrapod	Regional	North.American	9	0.611322
Tetrapod	Regional	North.American	10	0.645777
Tetrapod	Regional	Novozelandic	1	0.667075
Tetrapod	Regional	Novozelandic	2	-0.27984
Tetrapod	Regional	Novozelandic	3	0.704751
Tetrapod	Regional	Novozelandic	4	0.929016
Tetrapod	Regional	Novozelandic	5	0.839531
Tetrapod	Regional	Novozelandic	6	0.89603
Tetrapod	Regional	Novozelandic	7	0.841591
Tetrapod	Regional	Novozelandic	8	0.644182
Tetrapod	Regional	Novozelandic	9	0.729969
Tetrapod	Regional	Novozelandic	10	0.705361
Tetrapod	Regional	Oriental	1	0.8553
Tetrapod	Regional	Oriental	2	0.879591
Tetrapod	Regional	Oriental	3	0.886053
Tetrapod	Regional	Oriental	4	0.878612
Tetrapod	Regional	Oriental	5	0.839274
Tetrapod	Regional	Oriental	6	0.910649
Tetrapod	Regional	Oriental	7	0.720981
Tetrapod	Regional	Oriental	8	0.865107
Tetrapod	Regional	Oriental	9	0.862686
Tetrapod	Regional	Oriental	10	0.921617
Tetrapod	Regional	Panamanian	1	0.768734
Tetrapod	Regional	Panamanian	2	0.761444
Tetrapod	Regional	Panamanian	3	0.761995
Tetrapod	Regional	Panamanian	4	0.651304
Tetrapod	Regional	Panamanian	5	0.753507
Tetrapod	Regional	Panamanian	6	0.75379
Tetrapod	Regional	Panamanian	7	0.580517
Tetrapod	Regional	Panamanian	8	0.575213
Tetrapod	Regional	Panamanian	9	0.533917
Tetrapod	Regional	Panamanian	10	0.599786
Tetrapod	Regional	Papua.Melanesian	1	0.88597
Tetrapod	Regional	Papua.Melanesian	2	0.690135
Tetrapod	Regional	Papua.Melanesian	3	0.929269
Tetrapod	Regional	Papua.Melanesian	4	0.852313
Tetrapod	Regional	Papua.Melanesian	5	0.832703
Tetrapod	Regional	Papua.Melanesian	6	0.777345
Tetrapod	Regional	Papua.Melanesian	7	0.829146
Tetrapod	Regional	Papua.Melanesian	8	-0.217184
Tetrapod	Regional	Papua.Melanesian	9	0.654446
Tetrapod	Regional	Papua.Melanesian	10	0.854919
Tetrapod	Regional	Saharo.Arabian	1	0.70825
Tetrapod	Regional	Saharo.Arabian	2	0.766976
Tetrapod	Regional	Saharo.Arabian	3	0.714832
Tetrapod	Regional	Saharo.Arabian	4	0.795588
Tetrapod	Regional	Saharo.Arabian	5	0.771095
Tetrapod	Regional	Saharo.Arabian	6	0.759039
Tetrapod	Regional	Saharo.Arabian	7	0.830365
Tetrapod	Regional	Saharo.Arabian	8	0.763919
Tetrapod	Regional	Saharo.Arabian	9	0.803302
Tetrapod	Regional	Saharo.Arabian	10	0.744392
Tetrapod	Regional	South.American	1	0.94774
Tetrapod	Regional	South.American	2	0.942168
Tetrapod	Regional	South.American	3	0.949479
Tetrapod	Regional	South.American	4	0.906369
Tetrapod	Regional	South.American	5	0.937065
Tetrapod	Regional	South.American	6	0.927379
Tetrapod	Regional	South.American	7	0.915498
Tetrapod	Regional	South.American	8	0.933986
Tetrapod	Regional	South.American	9	0.932077
Tetrapod	Regional	South.American	10	0.916845
Tetrapod	Regional	Tibetan	1	0.979158
Tetrapod	Regional	Tibetan	2	0.938814
Tetrapod	Regional	Tibetan	3	0.929981
Tetrapod	Regional	Tibetan	4	0.910122
Tetrapod	Regional	Tibetan	5	0.932995
Tetrapod	Regional	Tibetan	6	0.958778
Tetrapod	Regional	Tibetan	7	0.969313
Tetrapod	Regional	Tibetan	8	0.938795
Tetrapod	Regional	Tibetan	9	0.919332
Tetrapod	Regional	Tibetan	10	0.903078

## Sheet: Table 2
Source data for Table 2. Columns indicate the taxonomic group, the variable group, the global model sampling block, and the mean importance across all variables within that variable group for that random forest.
Taxonomic Group	Variable Group	Block	Variable Importance
Amphibian	Anthropogenic	1	1.06272
Amphibian	Environmental	1	1.35392
Amphibian	Species Richness	1	2.55181
Amphibian	Anthropogenic	2	1.21416
Amphibian	Environmental	2	1.51971
Amphibian	Species Richness	2	2.86667
Amphibian	Anthropogenic	3	1.16933
Amphibian	Environmental	3	1.47884
Amphibian	Species Richness	3	2.82186
Amphibian	Anthropogenic	4	1.15406
Amphibian	Environmental	4	1.47093
Amphibian	Species Richness	4	2.77254
Amphibian	Anthropogenic	5	1.0863
Amphibian	Environmental	5	1.38313
Amphibian	Species Richness	5	2.55647
Amphibian	Anthropogenic	6	1.04652
Amphibian	Environmental	6	1.29352
Amphibian	Species Richness	6	2.43383
Amphibian	Anthropogenic	7	1.02602
Amphibian	Environmental	7	1.28506
Amphibian	Species Richness	7	2.38743
Amphibian	Anthropogenic	8	1.00084
Amphibian	Environmental	8	1.27646
Amphibian	Species Richness	8	2.37335
Amphibian	Anthropogenic	9	1.1423
Amphibian	Environmental	9	1.43804
Amphibian	Species Richness	9	2.7307
Amphibian	Anthropogenic	10	1.12052
Amphibian	Environmental	10	1.43367
Amphibian	Species Richness	10	2.70238
Bird	Anthropogenic	1	1.74086
Bird	Environmental	1	1.91835
Bird	Species Richness	1	5.08527
Bird	Anthropogenic	2	1.83778
Bird	Environmental	2	2.03653
Bird	Species Richness	2	5.39112
Bird	Anthropogenic	3	1.74825
Bird	Environmental	3	1.91848
Bird	Species Richness	3	5.08828
Bird	Anthropogenic	4	1.90493
Bird	Environmental	4	2.07544
Bird	Species Richness	4	5.60282
Bird	Anthropogenic	5	1.88994
Bird	Environmental	5	2.05275
Bird	Species Richness	5	5.41691
Bird	Anthropogenic	6	1.80254
Bird	Environmental	6	1.98527
Bird	Species Richness	6	5.29605
Bird	Anthropogenic	7	1.74045
Bird	Environmental	7	1.89729
Bird	Species Richness	7	5.08689
Bird	Anthropogenic	8	1.72634
Bird	Environmental	8	1.91915
Bird	Species Richness	8	5.05179
Bird	Anthropogenic	9	1.71692
Bird	Environmental	9	1.91795
Bird	Species Richness	9	5.13546
Bird	Anthropogenic	10	1.83217
Bird	Environmental	10	2.03867
Bird	Species Richness	10	5.37882
Mammal	Anthropogenic	1	1.51792
Mammal	Environmental	1	2.54986
Mammal	Species Richness	1	7.1975
Mammal	Anthropogenic	2	1.44398
Mammal	Environmental	2	2.47712
Mammal	Species Richness	2	7.11392
Mammal	Anthropogenic	3	1.44034
Mammal	Environmental	3	2.45433
Mammal	Species Richness	3	6.99106
Mammal	Anthropogenic	4	1.56393
Mammal	Environmental	4	2.60871
Mammal	Species Richness	4	7.54172
Mammal	Anthropogenic	5	1.3247
Mammal	Environmental	5	2.21353
Mammal	Species Richness	5	6.36702
Mammal	Anthropogenic	6	1.47158
Mammal	Environmental	6	2.45582
Mammal	Species Richness	6	7.07426
Mammal	Anthropogenic	7	1.50391
Mammal	Environmental	7	2.53478
Mammal	Species Richness	7	7.13472
Mammal	Anthropogenic	8	1.44421
Mammal	Environmental	8	2.42697
Mammal	Species Richness	8	7.25688
Mammal	Anthropogenic	9	1.36548
Mammal	Environmental	9	2.28659
Mammal	Species Richness	9	6.69989
Mammal	Anthropogenic	10	1.47332
Mammal	Environmental	10	2.48842
Mammal	Species Richness	10	7.21398
Reptile	Anthropogenic	1	1.38302
Reptile	Environmental	1	1.7512
Reptile	Species Richness	1	4.27617
Reptile	Anthropogenic	2	1.25813
Reptile	Environmental	2	1.59444
Reptile	Species Richness	2	3.79208
Reptile	Anthropogenic	3	1.32328
Reptile	Environmental	3	1.70279
Reptile	Species Richness	3	4.14382
Reptile	Anthropogenic	4	1.27005
Reptile	Environmental	4	1.64621
Reptile	Species Richness	4	4.00154
Reptile	Anthropogenic	5	1.37571
Reptile	Environmental	5	1.77381
Reptile	Species Richness	5	4.27828
Reptile	Anthropogenic	6	1.2289
Reptile	Environmental	6	1.57665
Reptile	Species Richness	6	3.80562
Reptile	Anthropogenic	7	1.22732
Reptile	Environmental	7	1.61378
Reptile	Species Richness	7	3.85065
Reptile	Anthropogenic	8	1.30002
Reptile	Environmental	8	1.684
Reptile	Species Richness	8	3.99135
Reptile	Anthropogenic	9	1.43161
Reptile	Environmental	9	1.85921
Reptile	Species Richness	9	4.42427
Reptile	Anthropogenic	10	1.22922
Reptile	Environmental	10	1.58068
Reptile	Species Richness	10	3.78171
All Taxa	Anthropogenic	1	1.51542
All Taxa	Environmental	1	2.09518
All Taxa	Species Richness	1	6.43997
All Taxa	Anthropogenic	2	1.59326
All Taxa	Environmental	2	2.21855
All Taxa	Species Richness	2	6.70527
All Taxa	Anthropogenic	3	1.58924
All Taxa	Environmental	3	2.18648
All Taxa	Species Richness	3	6.59084
All Taxa	Anthropogenic	4	1.64418
All Taxa	Environmental	4	2.28569
All Taxa	Species Richness	4	6.96074
All Taxa	Anthropogenic	5	1.58405
All Taxa	Environmental	5	2.1642
All Taxa	Species Richness	5	6.66147
All Taxa	Anthropogenic	6	1.49983
All Taxa	Environmental	6	2.05753
All Taxa	Species Richness	6	6.29523
All Taxa	Anthropogenic	7	1.46153
All Taxa	Environmental	7	2.00121
All Taxa	Species Richness	7	6.28782
All Taxa	Anthropogenic	8	1.4521
All Taxa	Environmental	8	1.9956
All Taxa	Species Richness	8	6.13311
All Taxa	Anthropogenic	9	1.47274
All Taxa	Environmental	9	2.04019
All Taxa	Species Richness	9	6.12269
All Taxa	Anthropogenic	10	1.53656
All Taxa	Environmental	10	2.11728
All Taxa	Species Richness	10	6.43092

## Sheet: Supp Fig 1
Source data for plotting Supplementary Figure 1. Columns indicate total threatened species richness (i.e. total number of vulnerable, endangered or critically endangered species) for all vertebrates (panel a), amphibians (panel b), reptiles (panel c), birds (panel d) and mammals (panel e).
x	y	Amphibian	Reptile	Bird	Mammal	All vertebrates
-1.00105e+07	2.34543e+06	1	1	2	5	9
-1.00105e+07	2.38622e+06	2	1	2	5	10
-1.00105e+07	2.42701e+06	2	3	3	5	13
-1.00105e+07	2.46781e+06	3	3	2	3	11
-1.00105e+07	2.5086e+06	2	3	1	2	8
-1.00105e+07	2.54939e+06	2	3	1	3	9
-1.00105e+07	2.59018e+06	3	3	1	1	8
-1.00105e+07	2.63097e+06	2	2	1	1	6
-1.00105e+07	2.67176e+06	1	2	1	2	6
-1.00105e+07	2.71255e+06	1	2	1	2	6
-1.00105e+07	2.75334e+06	1	2	1	3	7
-1.00105e+07	2.79413e+06	1	2	1	3	7
-1.00105e+07	2.83492e+06	0	2	0	3	5
-1.00105e+07	2.87571e+06	0	2	0	2	4
-1.00105e+07	2.9165e+06	0	1	0	2	3
-1.00105e+07	2.95729e+06	0	1	0	1	2
-1.00105e+07	2.99808e+06	0	1	0	1	2
-1.00105e+07	3.03887e+06	0	1	0	1	2
-1.00105e+07	3.07966e+06	0	2	0	1	3
-1.00105e+07	3.12045e+06	0	2	0	1	3
-1.00105e+07	3.16124e+06	0	2	0	1	3
-1.00105e+07	3.20203e+06	0	0	0	1	1
-1.00105e+07	3.24282e+06	0	0	0	1	1
-1.00105e+07	3.28361e+06	0	0	0	1	1
-1.00105e+07	3.3244e+06	0	0	0	1	1
-1.00105e+07	3.36519e+06	0	0	0	1	1
-1.00105e+07	3.40598e+06	0	0	0	1	1
-1.00105e+07	3.44677e+06	0	0	0	1	1
-1.00105e+07	3.48756e+06	0	0	0	1	1
-1.00105e+07	3.52835e+06	0	0	1	1	2
-1.00105e+07	3.56914e+06	0	0	1	1	2
-1.00105e+07	3.60993e+06	0	0	0	2	2
-1.00105e+07	3.65072e+06	0	0	0	2	2
-1.00105e+07	3.69151e+06	0	0	0	2	2
-1.00105e+07	3.7323e+06	0	0	0	1	1
-1.00105e+07	3.77309e+06	0	0	0	1	1
-1.00105e+07	3.81388e+06	0	0	0	0	0
-1.00105e+07	3.85467e+06	0	0	0	0	0
-1.00105e+07	3.89546e+06	0	0	0	0	0
-1.00105e+07	3.93625e+06	0	1	1	0	2
-1.00105e+07	3.97704e+06	0	1	1	0	2
-1.00105e+07	4.01783e+06	0	1	1	0	2
-1.00105e+07	4.05862e+06	0	1	1	0	2
-1.00105e+07	4.09941e+06	0	1	1	0	2
-1.00105e+07	4.1402e+06	0	0	1	0	1
-1.00105e+07	4.18099e+06	0	0	0	0	0
-1.00105e+07	4.22178e+06	0	0	0	0	0
-1.00105e+07	4.26257e+06	0	0	0	0	0
-1.00105e+07	4.30336e+06	0	0	1	0	1
-1.00105e+07	4.34415e+06	0	0	1	0	1
-1.00105e+07	4.38494e+06	0	0	1	0	1
-1.00105e+07	4.42573e+06	0	0	1	0	1
-1.00105e+07	4.46652e+06	0	0	1	0	1
-1.00105e+07	4.50731e+06	0	0	0	0	0
-1.00105e+07	4.5481e+06	0	0	0	1	1
-1.00105e+07	4.58889e+06	0	0	0	1	1
-1.00105e+07	4.62968e+06	0	0	0	1	1
-1.00105e+07	4.67047e+06	0	0	1	1	2
-1.00105e+07	4.71126e+06	0	0	1	1	2
-1.00105e+07	4.75205e+06	0	0	1	1	2
-1.00105e+07	4.79284e+06	0	0	1	1	2
-1.00105e+07	4.83363e+06	0	0	1	1	2
-1.00105e+07	4.87443e+06	0	0	1	1	2
-1.00105e+07	4.91522e+06	0	0	1	1	2
-1.00105e+07	4.95601e+06	0	0	1	1	2
-1.00105e+07	4.9968e+06	0	0	0	1	1
-1.00105e+07	5.03759e+06	0	0	1	1	2
-1.00105e+07	5.07838e+06	0	0	1	1	2
-1.00105e+07	5.11917e+06	0	0	0	1	1
-1.00105e+07	5.15996e+06	0	0	0	1	1
-1.00105e+07	5.20075e+06	0	0	1	1	2
-1.00105e+07	5.24154e+06	0	0	1	1	2
-1.00105e+07	5.28233e+06	0	0	1	1	2
-1.00105e+07	5.32312e+06	0	0	1	1	2
-1.00105e+07	5.36391e+06	0	0	1	1	2
-1.00105e+07	5.4047e+06	0	0	1	0	1
-1.00105e+07	5.44549e+06	0	0	1	0	1
-1.00105e+07	5.48628e+06	0	0	1	0	1
-1.00105e+07	5.52707e+06	0	0	1	0	1
-1.00105e+07	5.56786e+06	0	0	1	0	1
-1.00105e+07	5.60865e+06	0	0	1	0	1
-1.00105e+07	5.64944e+06	0	0	1	0	1
-1.00105e+07	5.69023e+06	0	0	1	0	1
-1.00105e+07	5.73102e+06	0	0	1	0	1
-1.00105e+07	5.77181e+06	0	0	1	1	2
-1.00105e+07	5.8126e+06	0	0	2	1	3
-1.00105e+07	5.85339e+06	0	0	2	1	3
-1.00105e+07	5.89418e+06	0	0	2	1	3
-1.00105e+07	5.93497e+06	0	0	2	1	3
-1.00105e+07	5.97576e+06	0	0	2	1	3
-1.00105e+07	6.01655e+06	0	0	1	1	2
-1.00105e+07	6.05734e+06	0	0	1	1	2
-1.00105e+07	6.09813e+06	0	0	1	1	2
-1.00105e+07	6.13892e+06	0	0	1	1	2
-1.00105e+07	6.17971e+06	0	0	1	1	2
-1.00105e+07	6.2205e+06	0	0	1	1	2
-1.00105e+07	6.26129e+06	0	0	1	1	2
-1.00105e+07	6.30208e+06	0	0	1	1	2
-1.00105e+07	6.34287e+06	0	0	1	1	2
-1.00105e+07	6.38366e+06	0	0	1	1	2
-1.00105e+07	6.42445e+06	0	0	1	1	2
-1.00105e+07	6.46524e+06	0	0	1	1	2
-1.00105e+07	6.50603e+06	0	0	0	1	1
-1.00105e+07	6.54682e+06	0	0	0	1	1
-1.00105e+07	6.58761e+06	0	0	0	1	1
-1.00105e+07	6.6284e+06	0	0	0	1	1
-1.00105e+07	6.66919e+06	0	0	0	1	1
-1.00105e+07	6.70998e+06	0	0	0	2	2
-1.00105e+07	6.75077e+06	0	0	0	2	2
-1.00105e+07	6.79156e+06	0	0	0	2	2
-1.00105e+07	6.87314e+06	0	0	0	2	2
-1.00105e+07	6.91393e+06	0	0	0	2	2
-1.00587e+07	2.38622e+06	2	1	2	5	10
-1.00587e+07	2.42701e+06	3	1	3	5	12
-1.00587e+07	2.46781e+06	4	1	3	3	11
-1.00587e+07	2.5086e+06	2	1	2	2	7
-1.00587e+07	2.54939e+06	2	2	1	3	8
-1.00587e+07	2.59018e+06	2	2	1	3	8
-1.00587e+07	2.63097e+06	2	3	2	3	10
-1.00587e+07	2.67176e+06	2	3	2	4	11
-1.00587e+07	2.71255e+06	1	2	2	3	8
-1.00587e+07	2.75334e+06	1	2	1	3	7
-1.00587e+07	2.79413e+06	1	2	1	3	7
-1.00587e+07	2.83492e+06	0	2	1	3	6
-1.00587e+07	2.87571e+06	0	2	1	2	5
-1.00587e+07	2.9165e+06	0	2	0	2	4
-1.00587e+07	2.95729e+06	0	1	0	2	3
-1.00587e+07	2.99808e+06	0	1	0	1	2
-1.00587e+07	3.03887e+06	0	1	0	1	2
-1.00587e+07	3.07966e+06	1	1	0	1	3
-1.00587e+07	3.12045e+06	1	1	0	1	3
-1.00587e+07	3.16124e+06	0	0	0	1	1
-1.00587e+07	3.20203e+06	0	0	0	1	1
-1.00587e+07	3.24282e+06	0	0	0	1	1
-1.00587e+07	3.28361e+06	0	0	0	1	1
-1.00587e+07	3.3244e+06	0	0	0	1	1
-1.00587e+07	3.36519e+06	0	0	0	1	1
-1.00587e+07	3.40598e+06	0	0	0	1	1
-1.00587e+07	3.44677e+06	0	0	0	1	1
-1.00587e+07	3.48756e+06	0	0	0	1	1
-1.00587e+07	3.52835e+06	0	0	0	1	1
-1.00587e+07	3.56914e+06	0	0	0	1	1
-1.00587e+07	3.60993e+06	0	0	0	1	1
-1.00587e+07	3.65072e+06	0	0	0	1	1
-1.00587e+07	3.69151e+06	0	0	0	2	2
-1.00587e+07	3.7323e+06	0	0	0	1	1
[truncated: 67,194 more rows]

## Sheet: Supp Fig 2
Source data for plotting Supplementary Figure 2. Columns indicate total species richness for all vertebrates (panel a), amphibians (panel b), reptiles (panel c), birds (panel d) and mammals (panel e).
[truncated: 67,341 more rows]

[truncated: 13 more sheets: Supp Fig 3, Supp Fig 4, Supp Fig 5, Supp Fig 6, Supp Fig 7, Supp Fig 8, Supp Fig 9, Supp Fig 10, Supp Fig 11, Supp Fig 12, Supp Fig 13, Supp Table 1, Supp Table 2]
